# Supplementary material for: Identification of CYFIP2 Arg87Cys Ligands via In Silico and In Vitro Approaches
Source: Biomedicines. 2024 Feb 21;12(3):479. doi: 10.3390/biomedicines12030479 (PMC10967984; doi:10.3390/biomedicines12030479)
Supplement: Supplementary file 1 [file biomedicines-12-00479-s001.zip]

Archive with 2 entries (2 files):
- biomedicines-28346250-supplemenatry.pdf
- Table S1 Docking Scores.xlsx
