# Supplementary material for: Identification of CYFIP2 Arg87Cys Ligands via In Silico and In Vitro Approaches
Source: Biomedicines. 2024 Feb 21;12(3):479. doi: 10.3390/biomedicines12030479 (PMC10967984; doi:10.3390/biomedicines12030479)
Supplement: Supplementary file 1 [file biomedicines-12-00479-s001.zip › Table S1 Docking Scores.xlsx]

## Sheet: WT-Drugbank
	CYFIP2 WT - Docking Scores (Ligands selected from Drugbank)
	Compound CID	Predicted Binding Affinity (Kcal/mol)
	119432	-0.8
	119432	-0.8
	119432	-0.9
	14917	-1
	119432	-1
	119432	-1
	119432	-1
	119432	-1
	119432	-1
	119432	-1.1
	712	-1.2
	712	-1.2
	712	-1.2
	712	-1.3
	712	-1.4
	712	-1.4
	24526	-1.4
	24526	-1.4
	24526	-1.4
	712	-1.5
	24526	-1.5
	24526	-1.5
	24526	-1.5
	712	-1.6
	24526	-1.6
	24526	-1.6
	24526	-1.6
	24341	-1.7
	24341	-1.7
	24341	-1.7
	712	-1.8
	9864	-1.8
	24341	-1.8
	24341	-1.8
	9864	-1.9
	24341	-1.9
	6380	-2
	9864	-2
	9864	-2
	24341	-2
	24341	-2
	284	-2.1
	24341	-2.1
	183145	-2.1
	183145	-2.1
	17754199	-2.1
	284	-2.2
	284	-2.2
	9864	-2.2
	12228	-2.2
	12228	-2.2
	12228	-2.2
	24807	-2.2
	183145	-2.2
	183145	-2.2
	183145	-2.2
	183145	-2.2
	4474585	-2.2
	284	-2.3
	284	-2.3
	284	-2.3
	795	-2.3
	1133	-2.3
	9864	-2.3
	9864	-2.3
	12228	-2.3
	24529	-2.3
	24807	-2.3
	24807	-2.3
	4474585	-2.3
	4474585	-2.3
	4474585	-2.3
	5289210	-2.3
	5289210	-2.3
	17754199	-2.3
	57418154	-2.3
	57418154	-2.3
	178	-2.4
	795	-2.4
	795	-2.4
	5558	-2.4
	5558	-2.4
	5558	-2.4
	6380	-2.4
	6380	-2.4
	9864	-2.4
	19660	-2.4
	24807	-2.4
	24807	-2.4
	183145	-2.4
	3396559	-2.4
	4474585	-2.4
	4474585	-2.4
	5289210	-2.4
	17754199	-2.4
	795	-2.5
	2365	-2.5
	2365	-2.5
	2365	-2.5
	3776	-2.5
	9257	-2.5
	9257	-2.5
	9257	-2.5
	19660	-2.5
	19660	-2.5
	24529	-2.5
	24807	-2.5
	24807	-2.5
	24807	-2.5
	79124	-2.5
	79124	-2.5
	3396559	-2.5
	3396559	-2.5
	3396559	-2.5
	3396559	-2.5
	3396560	-2.5
	3396560	-2.5
	3396560	-2.5
	5289210	-2.5
	5289210	-2.5
	9543427	-2.5
	17754199	-2.5
	178	-2.6
	284	-2.6
	2365	-2.6
	3520	-2.6
	3520	-2.6
	3776	-2.6
	5558	-2.6
	5558	-2.6
	9864	-2.6
	12228	-2.6
	19660	-2.6
	24807	-2.6
	31275	-2.6
	31275	-2.6
	31275	-2.6
	79084	-2.6
	79084	-2.6
	79124	-2.6
	183145	-2.6
	3396559	-2.6
	3396559	-2.6
	3396559	-2.6
	3396559	-2.6
	3396560	-2.6
	3396560	-2.6
	4474585	-2.6
	5289210	-2.6
	5289210	-2.6
	5289210	-2.6
	5289210	-2.6
	9543427	-2.6
	17754199	-2.6
	17754199	-2.6
	17754199	-2.6
	17754199	-2.6
	57418154	-2.6
	176	-2.7
	176	-2.7
	176	-2.7
	178	-2.7
	178	-2.7
	284	-2.7
	284	-2.7
	700	-2.7
	795	-2.7
	880	-2.7
	1061	-2.7
	1061	-2.7
	1133	-2.7
	1133	-2.7
	8007	-2.7
	24529	-2.7
	31275	-2.7
	31275	-2.7
	31275	-2.7
	31275	-2.7
	31275	-2.7
	79084	-2.7
	79084	-2.7
	79124	-2.7
	79124	-2.7
	183145	-2.7
	3396559	-2.7
	3396559	-2.7
	3396559	-2.7
	4474585	-2.7
	4474585	-2.7
	9543427	-2.7
	57418154	-2.7
	176	-2.8
	176	-2.8
	700	-2.8
	795	-2.8
	880	-2.8
	1061	-2.8
	3776	-2.8
	3776	-2.8
	6227	-2.8
	6380	-2.8
	6380	-2.8
	6380	-2.8
	6380	-2.8
	6380	-2.8
	6380	-2.8
	8019	-2.8
	9257	-2.8
	9257	-2.8
	12228	-2.8
	12228	-2.8
	12228	-2.8
	19660	-2.8
	19660	-2.8
	24478	-2.8
	31275	-2.8
	3396559	-2.8
	3396559	-2.8
	3396560	-2.8
	3396560	-2.8
	3396560	-2.8
	3396560	-2.8
	9543427	-2.8
	11457650	-2.8
	17754199	-2.8
	57418154	-2.8
	263	-2.9
	700	-2.9
	700	-2.9
	3776	-2.9
	5558	-2.9
	5558	-2.9
	5558	-2.9
	5558	-2.9
	6227	-2.9
	6386	-2.9
	6578	-2.9
	6578	-2.9
	6581	-2.9
	8007	-2.9
	8019	-2.9
	24478	-2.9
	24529	-2.9
	24529	-2.9
	79124	-2.9
	444235	-2.9
	446627	-2.9
	3396560	-2.9
	3396560	-2.9
	3396560	-2.9
	11457650	-2.9
	178	-3
	178	-3
	178	-3
	263	-3
	263	-3
	263	-3
	700	-3
	700	-3
	700	-3
	700	-3
	880	-3
	1133	-3
	3520	-3
	3776	-3
	3776	-3
	6227	-3
	6386	-3
	6386	-3
	6578	-3
	6578	-3
	6581	-3
	8007	-3
	8076	-3
	8076	-3
	11207	-3
	24529	-3
	24529	-3
	65241	-3
	77022	-3
	77022	-3
	79084	-3
	79084	-3
	84682	-3
	444235	-3
	446627	-3
	641237	-3
	641237	-3
	3396559	-3
	3396559	-3
	3396560	-3
	3396560	-3
	4755801	-3
	5288817	-3
	5288817	-3
	7311735	-3
	11457650	-3
	11457650	-3
	57418154	-3
	57418154	-3
	175	-3.1
	176	-3.1
	176	-3.1
	176	-3.1
	178	-3.1
	263	-3.1
	700	-3.1
	1061	-3.1
	1133	-3.1
	2365	-3.1
	2365	-3.1
	3520	-3.1
	3520	-3.1
	3776	-3.1
	3776	-3.1
	6581	-3.1
	8007	-3.1
	8060	-3.1
	8064	-3.1
	8064	-3.1
	8987	-3.1
	8987	-3.1
	11207	-3.1
	19660	-3.1
	65241	-3.1
	77022	-3.1
	79084	-3.1
	79124	-3.1
	84682	-3.1
	84682	-3.1
	439231	-3.1
	3396559	-3.1
	3396559	-3.1
	3396560	-3.1
	3396560	-3.1
	4755801	-3.1
	5179950	-3.1
	5179950	-3.1
	5288817	-3.1
	7311735	-3.1
	9543427	-3.1
	9543427	-3.1
	11457650	-3.1
	176	-3.2
	178	-3.2
	263	-3.2
	795	-3.2
	795	-3.2
	880	-3.2
	880	-3.2
	880	-3.2
	1061	-3.2
	1061	-3.2
	1117	-3.2
	1117	-3.2
	1117	-3.2
	1133	-3.2
	3520	-3.2
	3520	-3.2
	5139	-3.2
	6227	-3.2
	6406	-3.2
	6407	-3.2
	6407	-3.2
	6409	-3.2
	6590	-3.2
	8007	-3.2
	8007	-3.2
	8019	-3.2
	8019	-3.2
	8019	-3.2
	8019	-3.2
	8064	-3.2
	8076	-3.2
	8076	-3.2
	8189	-3.2
	8894	-3.2
	8987	-3.2
	8987	-3.2
	11207	-3.2
	11207	-3.2
	11207	-3.2
	11207	-3.2
	11207	-3.2
	12228	-3.2
	19660	-3.2
	19660	-3.2
	24478	-3.2
	24529	-3.2
	65241	-3.2
	69020	-3.2
	77022	-3.2
	79084	-3.2
	79084	-3.2
	79124	-3.2
	259994	-3.2
	259994	-3.2
	439231	-3.2
	439231	-3.2
	446627	-3.2
	641237	-3.2
	3698251	-3.2
	5179950	-3.2
	5288817	-3.2
	9543427	-3.2
	9543427	-3.2
	57418154	-3.2
	248	-3.3
	264	-3.3
	673	-3.3
	880	-3.3
	1061	-3.3
	1117	-3.3
	1133	-3.3
	1990	-3.3
	1990	-3.3
	3406	-3.3
	3485	-3.3
	3485	-3.3
	3520	-3.3
	3520	-3.3
	5139	-3.3
	6409	-3.3
	6581	-3.3
	6581	-3.3
	6581	-3.3
	8007	-3.3
	8007	-3.3
	8019	-3.3
	8064	-3.3
	8150	-3.3
	8189	-3.3
	8189	-3.3
	8894	-3.3
	8894	-3.3
	13129	-3.3
	24529	-3.3
	31260	-3.3
	31275	-3.3
	61207	-3.3
	61207	-3.3
	65241	-3.3
	69020	-3.3
	69020	-3.3
	69020	-3.3
	69020	-3.3
	84682	-3.3
	259994	-3.3
	259994	-3.3
	439231	-3.3
	439231	-3.3
	444235	-3.3
	446627	-3.3
	446973	-3.3
	447638	-3.3
	447638	-3.3
	448166	-3.3
	641237	-3.3
	641237	-3.3
	3396560	-3.3
	3396560	-3.3
	4755801	-3.3
	5179950	-3.3
	5179950	-3.3
	5287787	-3.3
	5288837	-3.3
	7311735	-3.3
	7311735	-3.3
	17754128	-3.3
	57418154	-3.3
	187	-3.4
	187	-3.4
	187	-3.4
	263	-3.4
	273	-3.4
	305	-3.4
	305	-3.4
	795	-3.4
	880	-3.4
	1990	-3.4
	2365	-3.4
	2365	-3.4
	3485	-3.4
	5139	-3.4
	6227	-3.4
	6386	-3.4
	6386	-3.4
	6407	-3.4
	6409	-3.4
	6590	-3.4
	6590	-3.4
	6590	-3.4
	7752	-3.4
	8007	-3.4
	8019	-3.4
	8019	-3.4
	8060	-3.4
	8060	-3.4
	8064	-3.4
	8150	-3.4
	8894	-3.4
	8894	-3.4
	8987	-3.4
	13129	-3.4
	13129	-3.4
	13129	-3.4
	17523	-3.4
	24478	-3.4
	31260	-3.4
	31260	-3.4
	31275	-3.4
	31275	-3.4
	31275	-3.4
	31275	-3.4
	61207	-3.4
	69020	-3.4
	74190	-3.4
	79124	-3.4
	80668	-3.4
	84682	-3.4
	123868	-3.4
	123868	-3.4
	259994	-3.4
	439231	-3.4
	444235	-3.4
	446627	-3.4
	447638	-3.4
	448524	-3.4
	448524	-3.4
	637090	-3.4
	641237	-3.4
	2734054	-3.4
	3080775	-3.4
	3698251	-3.4
	3698251	-3.4
	3819775	-3.4
	3819775	-3.4
	3819775	-3.4
	4755801	-3.4
	5179950	-3.4
	5287787	-3.4
	5288817	-3.4
	5288837	-3.4
	6992099	-3.4
	7311735	-3.4
	7311735	-3.4
	11457650	-3.4
	11457650	-3.4
	17754128	-3.4
	17754128	-3.4
	187	-3.5
	187	-3.5
	263	-3.5
	264	-3.5
	264	-3.5
	264	-3.5
	273	-3.5
	305	-3.5
	673	-3.5
	1004	-3.5
	1133	-3.5
	2551	-3.5
	2551	-3.5
	3485	-3.5
	5139	-3.5
	6227	-3.5
	6227	-3.5
	6386	-3.5
	6386	-3.5
	6386	-3.5
	6407	-3.5
	6409	-3.5
	6578	-3.5
	8060	-3.5
	8076	-3.5
	8076	-3.5
	8150	-3.5
	8150	-3.5
	8172	-3.5
	8189	-3.5
	8189	-3.5
	8189	-3.5
	8189	-3.5
	8894	-3.5
	11207	-3.5
	13129	-3.5
	17523	-3.5
	17523	-3.5
	24478	-3.5
	31260	-3.5
	69020	-3.5
	70931	-3.5
	74190	-3.5
	84682	-3.5
	84682	-3.5
	123868	-3.5
	220224	-3.5
	259994	-3.5
	408285	-3.5
	439231	-3.5
	444235	-3.5
	444235	-3.5
	445319	-3.5
	445319	-3.5
	445528	-3.5
	446627	-3.5
	446627	-3.5
	446627	-3.5
	447638	-3.5
	447638	-3.5
	448166	-3.5
	448166	-3.5
	448524	-3.5
	637090	-3.5
	641237	-3.5
	641237	-3.5
	3080775	-3.5
	3080775	-3.5
	3698251	-3.5
	3698251	-3.5
	3698251	-3.5
	5287787	-3.5
	5288719	-3.5
	5288837	-3.5
	6540253	-3.5
	6857549	-3.5
	6992099	-3.5
	6992099	-3.5
	9543424	-3.5
	9543427	-3.5
	11457650	-3.5
	11457650	-3.5
	17753810	-3.5
	17754128	-3.5
	187	-3.6
	247	-3.6
	247	-3.6
	247	-3.6
	263	-3.6
	273	-3.6
	305	-3.6
	305	-3.6
	535	-3.6
	673	-3.6
	673	-3.6
	1133	-3.6
	1990	-3.6
	1993	-3.6
	1993	-3.6
	2146	-3.6
	2370	-3.6
	3406	-3.6
	3406	-3.6
	3485	-3.6
	3485	-3.6
	3485	-3.6
	6227	-3.6
	6386	-3.6
	6406	-3.6
	6407	-3.6
	6407	-3.6
	6578	-3.6
	6578	-3.6
	6578	-3.6
	6578	-3.6
	8060	-3.6
	8060	-3.6
	8060	-3.6
	8076	-3.6
	8150	-3.6
	8150	-3.6
	8189	-3.6
	8189	-3.6
	8987	-3.6
	8987	-3.6
	9257	-3.6
	10404	-3.6
	12041	-3.6
	13129	-3.6
	13129	-3.6
	13129	-3.6
	24478	-3.6
	31260	-3.6
	31260	-3.6
	31260	-3.6
	31275	-3.6
	31275	-3.6
	31275	-3.6
	31275	-3.6
	65241	-3.6
	70931	-3.6
	84682	-3.6
	84682	-3.6
	107689	-3.6
	123868	-3.6
	205225	-3.6
	220224	-3.6
	220224	-3.6
	259994	-3.6
	259994	-3.6
	408285	-3.6
	444235	-3.6
	444235	-3.6
	445319	-3.6
	445528	-3.6
	445528	-3.6
	446627	-3.6
	446973	-3.6
	447765	-3.6
	448166	-3.6
	637090	-3.6
	641237	-3.6
	2033049	-3.6
	2724354	-3.6
	2734054	-3.6
	3332061	-3.6
	3698251	-3.6
	3698251	-3.6
	4068592	-3.6
	4755801	-3.6
	5179950	-3.6
	5287974	-3.6
	5288719	-3.6
	5288817	-3.6
	6419721	-3.6
	6419721	-3.6
	6540253	-3.6
	6971050	-3.6
	6971050	-3.6
	6973609	-3.6
	6973609	-3.6
	7057884	-3.6
	7311735	-3.6
	7311735	-3.6
	7311735	-3.6
	9543424	-3.6
	9543424	-3.6
	17753810	-3.6
	17753810	-3.6
	17753810	-3.6
	17753922	-3.6
	17754128	-3.6
	186	-3.7
	187	-3.7
	187	-3.7
	264	-3.7
	286	-3.7
	286	-3.7
	490	-3.7
	490	-3.7
	673	-3.7
	880	-3.7
	1061	-3.7
	1061	-3.7
	1061	-3.7
	1061	-3.7
	1061	-3.7
	1061	-3.7
	1061	-3.7
	1061	-3.7
	1061	-3.7
	1061	-3.7
	1061	-3.7
	1117	-3.7
	1990	-3.7
	1993	-3.7
	1993	-3.7
	1993	-3.7
	1993	-3.7
	2370	-3.7
	3485	-3.7
	3485	-3.7
	3485	-3.7
	3485	-3.7
	3657	-3.7
	5139	-3.7
	6406	-3.7
	6406	-3.7
	6407	-3.7
	6407	-3.7
	6407	-3.7
	6409	-3.7
	6581	-3.7
	6581	-3.7
	7752	-3.7
	7752	-3.7
	7967	-3.7
	7967	-3.7
	7970	-3.7
	7991	-3.7
	8060	-3.7
	8064	-3.7
	8076	-3.7
	8076	-3.7
	8150	-3.7
	8150	-3.7
	8172	-3.7
	8172	-3.7
	8172	-3.7
	8172	-3.7
	8894	-3.7
	8894	-3.7
	8894	-3.7
	8987	-3.7
	8987	-3.7
	9257	-3.7
	9257	-3.7
	9257	-3.7
	10404	-3.7
	10404	-3.7
	10404	-3.7
	10783	-3.7
	10783	-3.7
	11207	-3.7
	13129	-3.7
	17523	-3.7
	20689	-3.7
	24250	-3.7
	31260	-3.7
	31260	-3.7
	61207	-3.7
	61207	-3.7
	61503	-3.7
	65241	-3.7
	65241	-3.7
	65241	-3.7
	65241	-3.7
	68152	-3.7
	68152	-3.7
	69020	-3.7
	70931	-3.7
	78057	-3.7
	78057	-3.7
	79014	-3.7
	79014	-3.7
	79014	-3.7
	80668	-3.7
	84815	-3.7
	84815	-3.7
	90263	-3.7
	167704	-3.7
	220010	-3.7
	220010	-3.7
	220224	-3.7
	408285	-3.7
	439231	-3.7
	444235	-3.7
	444808	-3.7
	444808	-3.7
	444808	-3.7
	445278	-3.7
	445278	-3.7
	445319	-3.7
	445319	-3.7
	446094	-3.7
	446094	-3.7
	446973	-3.7
	447638	-3.7
	447765	-3.7
	448166	-3.7
	448524	-3.7
	642324	-3.7
	642324	-3.7
	2033049	-3.7
	3332061	-3.7
	3819775	-3.7
	4068592	-3.7
	4068592	-3.7
	4755801	-3.7
	5287787	-3.7
	5287974	-3.7
	5288719	-3.7
	5288837	-3.7
	6540253	-3.7
	6971050	-3.7
	6971050	-3.7
	6973609	-3.7
	6992099	-3.7
	7058174	-3.7
	17753922	-3.7
	17753922	-3.7
	23657869	-3.7
	247	-3.8
	248	-3.8
	264	-3.8
	286	-3.8
	305	-3.8
	473	-3.8
	490	-3.8
	673	-3.8
	1004	-3.8
	1004	-3.8
	1004	-3.8
	1004	-3.8
	1117	-3.8
	1117	-3.8
	1117	-3.8
	1117	-3.8
	1990	-3.8
	2146	-3.8
	2146	-3.8
	2146	-3.8
	2365	-3.8
	2370	-3.8
	3406	-3.8
	3657	-3.8
	5139	-3.8
	5139	-3.8
	6227	-3.8
	6409	-3.8
	6409	-3.8
	6590	-3.8
	6590	-3.8
	7752	-3.8
	7752	-3.8
	7752	-3.8
	7967	-3.8
	7970	-3.8
	7970	-3.8
	7991	-3.8
	7991	-3.8
	8060	-3.8
	8064	-3.8
	9084	-3.8
	10404	-3.8
	10783	-3.8
	10783	-3.8
	13387	-3.8
	19395	-3.8
	20689	-3.8
	20689	-3.8
	20689	-3.8
	24478	-3.8
	24478	-3.8
	31072	-3.8
	31072	-3.8
	31260	-3.8
	61503	-3.8
	69020	-3.8
	70119	-3.8
	70931	-3.8
	70931	-3.8
	70931	-3.8
	75367	-3.8
	77022	-3.8
	78057	-3.8
	79014	-3.8
	80668	-3.8
	90255	-3.8
	90255	-3.8
	90263	-3.8
	90263	-3.8
	90263	-3.8
	90263	-3.8
	90263	-3.8
	100427	-3.8
	107689	-3.8
	107689	-3.8
	107689	-3.8
	192579	-3.8
	205225	-3.8
	205225	-3.8
	219104	-3.8
	220010	-3.8
	304271	-3.8
	347402	-3.8
	347402	-3.8
	443231	-3.8
	444266	-3.8
	444800	-3.8
	444800	-3.8
	444808	-3.8
	444808	-3.8
	444808	-3.8
	445319	-3.8
	445999	-3.8
	446000	-3.8
	446000	-3.8
	446094	-3.8
	446973	-3.8
	447638	-3.8
	447765	-3.8
	447765	-3.8
	447765	-3.8
	448166	-3.8
	448438	-3.8
	448524	-3.8
	448749	-3.8
	637090	-3.8
	637090	-3.8
	642324	-3.8
	1738118	-3.8
	2734054	-3.8
	3332061	-3.8
	3332061	-3.8
	3332061	-3.8
	3332061	-3.8
	3332061	-3.8
	4068592	-3.8
	5288817	-3.8
	5288817	-3.8
	5288817	-3.8
	5288834	-3.8
	5289510	-3.8
	5488191	-3.8
	6419721	-3.8
	6540253	-3.8
	6540253	-3.8
	6540253	-3.8
	6992099	-3.8
	7058174	-3.8
	9543424	-3.8
	9543424	-3.8
	17753810	-3.8
	17753810	-3.8
	17753922	-3.8
	45266695	-3.8
	45266695	-3.8
	87087973	-3.8
	87087973	-3.8
	273	-3.9
	273	-3.9
	305	-3.9
	490	-3.9
	535	-3.9
	996	-3.9
	1004	-3.9
	1140	-3.9
	1140	-3.9
	1140	-3.9
	1990	-3.9
	1993	-3.9
	2146	-3.9
	2370	-3.9
	3052	-3.9
	3052	-3.9
	3073	-3.9
	3073	-3.9
	3117	-3.9
	3117	-3.9
	3117	-3.9
	3117	-3.9
	3406	-3.9
	3485	-3.9
	3485	-3.9
	3485	-3.9
	3562	-3.9
	3562	-3.9
	3657	-3.9
	3657	-3.9
	3657	-3.9
	3657	-3.9
	5139	-3.9
	6406	-3.9
	6535	-3.9
	6581	-3.9
	7752	-3.9
	7966	-3.9
	7967	-3.9
	7970	-3.9
	7991	-3.9
	8150	-3.9
	8914	-3.9
	9084	-3.9
	9084	-3.9
	9084	-3.9
	10404	-3.9
	10404	-3.9
	10783	-3.9
	10783	-3.9
	13387	-3.9
	13387	-3.9
	16402	-3.9
	17429	-3.9
	17523	-3.9
	20689	-3.9
	20689	-3.9
	24250	-3.9
	24250	-3.9
	24478	-3.9
	31072	-3.9
	31072	-3.9
	31072	-3.9
	31260	-3.9
	33166	-3.9
	61503	-3.9
	70119	-3.9
	70119	-3.9
	70931	-3.9
	74190	-3.9
	74190	-3.9
	76839	-3.9
	77022	-3.9
	79014	-3.9
	79014	-3.9
	79014	-3.9
	79088	-3.9
	79088	-3.9
	79088	-3.9
	79088	-3.9
	80668	-3.9
	84815	-3.9
	90255	-3.9
	90255	-3.9
	100427	-3.9
	100773	-3.9
	107689	-3.9
	107689	-3.9
	108018	-3.9
	123868	-3.9
	130021	-3.9
	192579	-3.9
	219104	-3.9
	220010	-3.9
	220010	-3.9
	220224	-3.9
	259994	-3.9
	304271	-3.9
	347402	-3.9
	347402	-3.9
	347402	-3.9
	347402	-3.9
	408285	-3.9
	408285	-3.9
	439231	-3.9
	443231	-3.9
	443231	-3.9
	443231	-3.9
	444570	-3.9
	444570	-3.9
	444719	-3.9
	444800	-3.9
	444808	-3.9
	445278	-3.9
	445999	-3.9
	445999	-3.9
	446000	-3.9
	446094	-3.9
	446250	-3.9
	446250	-3.9
	446973	-3.9
	447638	-3.9
	447765	-3.9
	448503	-3.9
	448524	-3.9
	448524	-3.9
	448748	-3.9
	449593	-3.9
	449593	-3.9
	449593	-3.9
	642324	-3.9
	642324	-3.9
	1738118	-3.9
	1738118	-3.9
	2033049	-3.9
	2724354	-3.9
	2724354	-3.9
	2724877	-3.9
	2734054	-3.9
	3080775	-3.9
	3698251	-3.9
	4755801	-3.9
	5179950	-3.9
	5179950	-3.9
	5221296	-3.9
	5221296	-3.9
	5287600	-3.9
	5287787	-3.9
	5287974	-3.9
	5288719	-3.9
	5288834	-3.9
	5288837	-3.9
	5288980	-3.9
	5288980	-3.9
	5288980	-3.9
	5288980	-3.9
	5289037	-3.9
	5289510	-3.9
	5289510	-3.9
	5289510	-3.9
	5488191	-3.9
	6419721	-3.9
	6419721	-3.9
	6973609	-3.9
	7058174	-3.9
	9543424	-3.9
	11708365	-3.9
	17753922	-3.9
	17754128	-3.9
	17754128	-3.9
	23657869	-3.9
	40424802	-3.9
	45266695	-3.9
	59093801	-3.9
	59093801	-3.9
	87087973	-3.9
	87087973	-3.9
	186	-4
	244	-4
	244	-4
	244	-4
	247	-4
	248	-4
	248	-4
	248	-4
	264	-4
	273	-4
	273	-4
	273	-4
	286	-4
	305	-4
	305	-4
	473	-4
	673	-4
	964	-4
	964	-4
	974	-4
	974	-4
	996	-4
	1990	-4
	1990	-4
	2146	-4
	2146	-4
	2366	-4
	2370	-4
	2370	-4
	2551	-4
	3073	-4
	3073	-4
	3073	-4
	3073	-4
	3073	-4
	3073	-4
	3117	-4
	3117	-4
	3117	-4
	3406	-4
	3562	-4
	3657	-4
	4026	-4
	5139	-4
	6406	-4
	6406	-4
	6409	-4
	6535	-4
	6535	-4
	6590	-4
	7504	-4
	7504	-4
	7966	-4
	7991	-4
	8094	-4
	8094	-4
	8172	-4
	8172	-4
	8186	-4
	8186	-4
	8758	-4
	10404	-4
	10404	-4
	10783	-4
	13387	-4
	13387	-4
	16402	-4
	16402	-4
	16402	-4
	16402	-4
	16402	-4
	17523	-4
	19395	-4
	19395	-4
	19395	-4
	21236	-4
	31072	-4
	31260	-4
	33166	-4
	33166	-4
	33166	-4
	33166	-4
	61207	-4
	61207	-4
	61503	-4
	61503	-4
	68152	-4
	68152	-4
	68525	-4
	70931	-4
	75367	-4
	77022	-4
	77022	-4
	78057	-4
	78057	-4
	78057	-4
	79014	-4
	79088	-4
	79088	-4
	79088	-4
	79143	-4
	80668	-4
	84815	-4
	90255	-4
	90255	-4
	90263	-4
	100427	-4
	100427	-4
	100773	-4
	100773	-4
	107689	-4
	107689	-4
	107689	-4
	108018	-4
	108018	-4
	130021	-4
	194762	-4
	205225	-4
	219104	-4
	220010	-4
	304271	-4
	347402	-4
	347402	-4
	347402	-4
	443231	-4
	444266	-4
	444570	-4
	444800	-4
	444808	-4
	445319	-4
	445528	-4
	445999	-4
	445999	-4
	446094	-4
	446973	-4
	447638	-4
	447765	-4
	447765	-4
	448503	-4
	448503	-4
	448524	-4
	448524	-4
	448748	-4
	448749	-4
	448878	-4
	449588	-4
	449588	-4
	449588	-4
	637090	-4
	2724877	-4
	2734054	-4
	3080775	-4
	3080775	-4
	3080775	-4
	3332061	-4
	3332061	-4
	3332061	-4
	3819775	-4
	4068592	-4
	4068592	-4
	4629337	-4
	4629337	-4
	4633094	-4
	4755801	-4
	4755801	-4
	5221296	-4
	5245672	-4
	5245672	-4
	5287600	-4
	5287787	-4
	5287787	-4
	5287974	-4
	5288371	-4
	5288980	-4
	5288980	-4
	6120722	-4
	6857549	-4
	6857549	-4
	6950479	-4
	6950514	-4
	6951130	-4
	6973609	-4
	6973609	-4
	6992003	-4
	6992039	-4
	6992039	-4
	6992039	-4
	6992099	-4
	6992099	-4
	7057884	-4
	7111748	-4
	9543424	-4
	16213540	-4
	17754128	-4
	17754166	-4
	23657869	-4
	23657869	-4
	29927142	-4
	29927142	-4
	29927142	-4
	45266695	-4
	45266695	-4
	59093801	-4
	186	-4.1
	264	-4.1
	264	-4.1
	273	-4.1
	286	-4.1
	535	-4.1
	964	-4.1
	964	-4.1
	974	-4.1
	1004	-4.1
	1004	-4.1
	1004	-4.1
	1140	-4.1
	1979	-4.1
	1979	-4.1
	1993	-4.1
	2146	-4.1
	2230	-4.1
	2551	-4.1
	2551	-4.1
	2681	-4.1
	2707	-4.1
	2707	-4.1
	2969	-4.1
	2969	-4.1
	2969	-4.1
	3052	-4.1
	3052	-4.1
	3073	-4.1
	3073	-4.1
	3073	-4.1
	3117	-4.1
	4026	-4.1
	4026	-4.1
	4026	-4.1
	6409	-4.1
	6535	-4.1
	6535	-4.1
	7504	-4.1
	7510	-4.1
	7752	-4.1
	7950	-4.1
	7950	-4.1
	7950	-4.1
	7950	-4.1
	7966	-4.1
	7991	-4.1
	8064	-4.1
	8064	-4.1
	8172	-4.1
	8186	-4.1
	8186	-4.1
	8914	-4.1
	10630	-4.1
	10783	-4.1
	10783	-4.1
	10783	-4.1
	12041	-4.1
	12041	-4.1
	12041	-4.1
	13387	-4.1
	16402	-4.1
	16402	-4.1
	19395	-4.1
	19395	-4.1
	19395	-4.1
	20689	-4.1
	20689	-4.1
	20737	-4.1
	20737	-4.1
	22297	-4.1
	22297	-4.1
	22297	-4.1
	22297	-4.1
	24250	-4.1
	31072	-4.1
	31072	-4.1
	31260	-4.1
	31260	-4.1
	31260	-4.1
	31260	-4.1
	31260	-4.1
	33166	-4.1
	33166	-4.1
	68152	-4.1
	68525	-4.1
	69672	-4.1
	69672	-4.1
	70931	-4.1
	74190	-4.1
	76839	-4.1
	78057	-4.1
	80668	-4.1
	90255	-4.1
	90263	-4.1
	90263	-4.1
	107689	-4.1
	107689	-4.1
	108018	-4.1
	130021	-4.1
	192579	-4.1
	192579	-4.1
	205225	-4.1
	219104	-4.1
	219104	-4.1
	219104	-4.1
	220010	-4.1
	220224	-4.1
	304271	-4.1
	304271	-4.1
	408285	-4.1
	443231	-4.1
	444761	-4.1
	444761	-4.1
	444761	-4.1
	444761	-4.1
	444761	-4.1
	444800	-4.1
	444800	-4.1
	445319	-4.1
	446000	-4.1
	446094	-4.1
	446250	-4.1
	446973	-4.1
	446973	-4.1
	447569	-4.1
	447569	-4.1
	448166	-4.1
	448267	-4.1
	448267	-4.1
	448267	-4.1
	448503	-4.1
	448748	-4.1
	448749	-4.1
	448819	-4.1
	642324	-4.1
	688267	-4.1
	1738118	-4.1
	2033049	-4.1
	2033049	-4.1
	2033049	-4.1
	2724898	-4.1
	2734054	-4.1
	3080775	-4.1
	3080775	-4.1
	3332061	-4.1
	3332061	-4.1
	3819775	-4.1
	3819775	-4.1
	4628690	-4.1
	4628690	-4.1
	4628690	-4.1
	4629337	-4.1
	5221296	-4.1
	5221296	-4.1
	5221296	-4.1
	5245672	-4.1
	5245672	-4.1
	5287600	-4.1
	5287787	-4.1
	5287974	-4.1
	5288557	-4.1
	5288719	-4.1
	5288980	-4.1
	5289037	-4.1
	5289084	-4.1
	5289084	-4.1
	5289510	-4.1
	5478865	-4.1
	5478865	-4.1
	5488191	-4.1
	6419721	-4.1
	6950479	-4.1
	6950479	-4.1
	6971307	-4.1
	6992003	-4.1
	6992003	-4.1
	6992039	-4.1
	6992039	-4.1
	6994316	-4.1
	7057884	-4.1
	7057884	-4.1
	7058174	-4.1
	7111748	-4.1
	7111748	-4.1
	9543425	-4.1
	9543425	-4.1
	9543425	-4.1
	9543528	-4.1
	9543528	-4.1
	9543528	-4.1
	11073394	-4.1
	11073394	-4.1
	11708365	-4.1
	17753810	-4.1
	17753927	-4.1
	17754075	-4.1
	17754166	-4.1
	17754166	-4.1
	18432427	-4.1
	18432427	-4.1
	23644529	-4.1
	29927142	-4.1
	29927142	-4.1
	29927142	-4.1
	38988837	-4.1
	45266695	-4.1
	87087973	-4.1
	36	-4.2
	38	-4.2
	38	-4.2
	44	-4.2
	49	-4.2
	186	-4.2
	248	-4.2
	286	-4.2
	286	-4.2
	286	-4.2
	473	-4.2
	964	-4.2
	964	-4.2
	974	-4.2
	974	-4.2
	996	-4.2
	1979	-4.2
	2123	-4.2
	2146	-4.2
	2366	-4.2
	2551	-4.2
	2578	-4.2
	2681	-4.2
	2879	-4.2
	2969	-4.2
	3052	-4.2
	3052	-4.2
	3073	-4.2
	3117	-4.2
	3406	-4.2
	3406	-4.2
	3485	-4.2
	3485	-4.2
	3485	-4.2
	3485	-4.2
	3562	-4.2
	3562	-4.2
	3562	-4.2
	3562	-4.2
	3562	-4.2
	3562	-4.2
	3657	-4.2
	4026	-4.2
	6318	-4.2
	6318	-4.2
	6318	-4.2
	6503	-4.2
	6503	-4.2
	6535	-4.2
	6590	-4.2
	7504	-4.2
	7752	-4.2
	7967	-4.2
	7970	-4.2
	8094	-4.2
	8186	-4.2
	8186	-4.2
	8914	-4.2
	8988	-4.2
	9084	-4.2
	10630	-4.2
	10630	-4.2
	10783	-4.2
	10783	-4.2
	12041	-4.2
	13387	-4.2
	16028	-4.2
	16028	-4.2
	16028	-4.2
	16028	-4.2
	16402	-4.2
	16842	-4.2
	16842	-4.2
	17429	-4.2
	17523	-4.2
	19395	-4.2
	20689	-4.2
	20737	-4.2
	20811	-4.2
	20811	-4.2
	21236	-4.2
	22174	-4.2
	23087	-4.2
	24250	-4.2
	24250	-4.2
	24250	-4.2
	31260	-4.2
	57449	-4.2
	61207	-4.2
	61503	-4.2
	66141	-4.2
	68152	-4.2
	68525	-4.2
	70807	-4.2
	74190	-4.2
	76839	-4.2
	76839	-4.2
	77022	-4.2
	78057	-4.2
	79014	-4.2
	79088	-4.2
	79143	-4.2
	80668	-4.2
	80668	-4.2
	80668	-4.2
	81831	-4.2
	84815	-4.2
	90255	-4.2
	100427	-4.2
	100427	-4.2
	107689	-4.2
	107689	-4.2
	107689	-4.2
	107689	-4.2
	108018	-4.2
	114705	-4.2
	114705	-4.2
	114705	-4.2
	123868	-4.2
	123868	-4.2
	125098	-4.2
	125098	-4.2
	164795	-4.2
	168140	-4.2
	175496	-4.2
	175496	-4.2
	175496	-4.2
	192579	-4.2
	193344	-4.2
	194762	-4.2
	205225	-4.2
	205225	-4.2
	220010	-4.2
	220010	-4.2
	220224	-4.2
	220224	-4.2
	304271	-4.2
	304271	-4.2
	347402	-4.2
	440046	-4.2
	444104	-4.2
	444570	-4.2
	444719	-4.2
	444800	-4.2
	445278	-4.2
	445564	-4.2
	445856	-4.2
	445856	-4.2
	445999	-4.2
	445999	-4.2
	446000	-4.2
	446094	-4.2
	446094	-4.2
	446094	-4.2
	446896	-4.2
	446896	-4.2
	446973	-4.2
	447765	-4.2
	447936	-4.2
	447936	-4.2
	448166	-4.2
	448254	-4.2
	448254	-4.2
	448254	-4.2
	448254	-4.2
	448267	-4.2
	448267	-4.2
	448748	-4.2
	448749	-4.2
	448749	-4.2
	448819	-4.2
	449225	-4.2
	449588	-4.2
	449593	-4.2
	642324	-4.2
	688267	-4.2
	688267	-4.2
	688267	-4.2
	688267	-4.2
	1738118	-4.2
	1738118	-4.2
	2724877	-4.2
	2724898	-4.2
	2724898	-4.2
	2724898	-4.2
	2734054	-4.2
	2734707	-4.2
	2734707	-4.2
	3080775	-4.2
	3332061	-4.2
	3332061	-4.2
	3819775	-4.2
	4068592	-4.2
	4068592	-4.2
	4068592	-4.2
	4469987	-4.2
	4478249	-4.2
	4478249	-4.2
	4629337	-4.2
	4629337	-4.2
	4629337	-4.2
	4633094	-4.2
	5221296	-4.2
	5245672	-4.2
	5245672	-4.2
	5287974	-4.2
	5288557	-4.2
	5288557	-4.2
	5288834	-4.2
	5288834	-4.2
	5288837	-4.2
	5289037	-4.2
	5289072	-4.2
	5289084	-4.2
	5289084	-4.2
	5289089	-4.2
	5289376	-4.2
	5289376	-4.2
	5289510	-4.2
	5289553	-4.2
	5459784	-4.2
	5459918	-4.2
	5459918	-4.2
	5459918	-4.2
	5459918	-4.2
	5488191	-4.2
	6120722	-4.2
	6120722	-4.2
	6540253	-4.2
	6857549	-4.2
	6950479	-4.2
	6950514	-4.2
	6950514	-4.2
	6950514	-4.2
	6951130	-4.2
	6951130	-4.2
	6971307	-4.2
	6971307	-4.2
	6992003	-4.2
	6992107	-4.2
	6992107	-4.2
	6994316	-4.2
	7057884	-4.2
	7058174	-4.2
	7111748	-4.2
	9543424	-4.2
	9543425	-4.2
	9543528	-4.2
	9834298	-4.2
	9834298	-4.2
	9834298	-4.2
	9834298	-4.2
	11073394	-4.2
	11708365	-4.2
	11840929	-4.2
	17753927	-4.2
	17754128	-4.2
	17754161	-4.2
	18432427	-4.2
	18432427	-4.2
	23657869	-4.2
	25137844	-4.2
	25202592	-4.2
	25203300	-4.2
	29927142	-4.2
	38988837	-4.2
	40424802	-4.2
	40424802	-4.2
	40424802	-4.2
	44277954	-4.2
	45266695	-4.2
	46936391	-4.2
	46936391	-4.2
	46936391	-4.2
	46936391	-4.2
	46936619	-4.2
	49791955	-4.2
	49791955	-4.2
	49791955	-4.2
	58049682	-4.2
	59093801	-4.2
	59093801	-4.2
	87087973	-4.2
	87087973	-4.2
	36	-4.3
	49	-4.3
	70	-4.3
	70	-4.3
	187	-4.3
	199	-4.3
	247	-4.3
	286	-4.3
	473	-4.3
	473	-4.3
	490	-4.3
	490	-4.3
	490	-4.3
	572	-4.3
	572	-4.3
	673	-4.3
	673	-4.3
	974	-4.3
	996	-4.3
	1673	-4.3
	1979	-4.3
	1979	-4.3
	1979	-4.3
	2123	-4.3
	2123	-4.3
	2123	-4.3
	2230	-4.3
	2310	-4.3
	2366	-4.3
	2551	-4.3
	2681	-4.3
	2681	-4.3
	2879	-4.3
	2879	-4.3
	2879	-4.3
	2968	-4.3
	3073	-4.3
	3415	-4.3
	4362	-4.3
	4362	-4.3
	4362	-4.3
	6503	-4.3
	6535	-4.3
	6590	-4.3
	7510	-4.3
	7510	-4.3
	7933	-4.3
	7966	-4.3
	7966	-4.3
	7967	-4.3
	7991	-4.3
	8153	-4.3
	8172	-4.3
	8186	-4.3
	8186	-4.3
	8405	-4.3
	8758	-4.3
	8914	-4.3
	8914	-4.3
	8988	-4.3
	8988	-4.3
	9084	-4.3
	9084	-4.3
	9584	-4.3
	10783	-4.3
	11439	-4.3
	11439	-4.3
	11439	-4.3
	11808	-4.3
	12041	-4.3
	12092	-4.3
	12597	-4.3
	16028	-4.3
	16028	-4.3
	16028	-4.3
	16028	-4.3
	16842	-4.3
	17523	-4.3
	17523	-4.3
	19395	-4.3
	20737	-4.3
	20737	-4.3
	20811	-4.3
	20811	-4.3
	21751	-4.3
	21751	-4.3
	21751	-4.3
	22297	-4.3
	23087	-4.3
	23087	-4.3
	23087	-4.3
	23403	-4.3
	23403	-4.3
	23403	-4.3
	23403	-4.3
	23403	-4.3
	24250	-4.3
	24250	-4.3
	25223	-4.3
	42300	-4.3
	42300	-4.3
	57449	-4.3
	61207	-4.3
	66141	-4.3
	66141	-4.3
	68152	-4.3
[truncated: 29,771 more rows]

## Sheet: R87C-Drugbank
	CYFIP2 Arg87Cys - Docking Scores (Ligands selected from Drugbank)
	Compound CID	Predicted Binding Affinity (Kcal/mol)
	11714580	-9.7
	448407	-9.6
	11656518	-9.6
	104903	-9.5
	447945	-9.5
	448408	-9.5
	448408	-9.5
	11319053	-9.5
	15991573	-9.5
	16678941	-9.5
	176167	-9.4
	16063245	-9.4
	24767976	-9.4
	104903	-9.3
	446552	-9.3
	448408	-9.3
	10200651	-9.3
	11319053	-9.3
	11387605	-9.3
	11570626	-9.3
	11656518	-9.3
	11714580	-9.3
	11753673	-9.3
	135390910	-9.3
	187764	-9.2
	213037	-9.2
	10113978	-9.2
	11570626	-9.2
	11656518	-9.2
	10621	-9.1
	447523	-9.1
	448062	-9.1
	448662	-9.1
	448942	-9.1
	657141	-9.1
	11387605	-9.1
	11527495	-9.1
	11714580	-9.1
	119026214	-9.1
	219090	-9
	445306	-9
	445756	-9
	446552	-9
	447945	-9
	448062	-9
	448062	-9
	448662	-9
	657098	-9
	4369128	-9
	10200651	-9
	11319053	-9
	11505444	-9
	11527495	-9
	16007088	-9
	23649154	-9
	118374999	-9
	118374999	-9
	118374999	-9
	119026214	-9
	135565709	-9
	104903	-8.9
	104903	-8.9
	104903	-8.9
	119373	-8.9
	159324	-8.9
	168871	-8.9
	447527	-8.9
	448024	-8.9
	448062	-8.9
	448407	-8.9
	448407	-8.9
	448662	-8.9
	5287443	-8.9
	5288251	-8.9
	11167118	-8.9
	11505444	-8.9
	11527495	-8.9
	11656518	-8.9
	11656518	-8.9
	24737629	-8.9
	24771824	-8.9
	118323590	-8.9
	119057475	-8.9
	107715	-8.8
	107715	-8.8
	130731	-8.8
	445306	-8.8
	445756	-8.8
	446552	-8.8
	447523	-8.8
	447523	-8.8
	447523	-8.8
	448408	-8.8
	4369128	-8.8
	4369379	-8.8
	4369379	-8.8
	10200651	-8.8
	11317439	-8.8
	11319053	-8.8
	11505444	-8.8
	11527495	-8.8
	11527519	-8.8
	11714580	-8.8
	11753673	-8.8
	11753673	-8.8
	16046126	-8.8
	118323590	-8.8
	118323590	-8.8
	3478	-8.7
	104903	-8.7
	114948	-8.7
	119373	-8.7
	130731	-8.7
	148201	-8.7
	151115	-8.7
	153241	-8.7
	213040	-8.7
	213046	-8.7
	446201	-8.7
	448062	-8.7
	449129	-8.7
	657141	-8.7
	5481481	-8.7
	5481481	-8.7
	9600423	-8.7
	10074640	-8.7
	10343641	-8.7
	10343641	-8.7
	10437018	-8.7
	11319053	-8.7
	11505444	-8.7
	11505444	-8.7
	11567682	-8.7
	11567682	-8.7
	11570626	-8.7
	11570626	-8.7
	11656518	-8.7
	11656518	-8.7
	11677589	-8.7
	11677589	-8.7
	11753673	-8.7
	16040261	-8.7
	16045418	-8.7
	17758816	-8.7
	23647361	-8.7
	23725625	-8.7
	118374999	-8.7
	119057475	-8.7
	121301049	-8.7
	121301049	-8.7
	10621	-8.6
	107715	-8.6
	119373	-8.6
	123683	-8.6
	165381	-8.6
	165381	-8.6
	445306	-8.6
	445756	-8.6
	446552	-8.6
	447945	-8.6
	448024	-8.6
	448408	-8.6
	448662	-8.6
	449129	-8.6
	656932	-8.6
	4369128	-8.6
	4369285	-8.6
	5288593	-8.6
	5481481	-8.6
	6323200	-8.6
	10138993	-8.6
	10200651	-8.6
	10298385	-8.6
	10437018	-8.6
	11167602	-8.6
	11215055	-8.6
	11319053	-8.6
	11387605	-8.6
	11505444	-8.6
	11527495	-8.6
	11556427	-8.6
	11556427	-8.6
	11567682	-8.6
	11567682	-8.6
	11569967	-8.6
	11570626	-8.6
	11677589	-8.6
	11965427	-8.6
	16118392	-8.6
	16659285	-8.6
	17755052	-8.6
	23648971	-8.6
	24771867	-8.6
	118374999	-8.6
	118374999	-8.6
	119057475	-8.6
	2247	-8.5
	3348	-8.5
	10621	-8.5
	31101	-8.5
	107715	-8.5
	107715	-8.5
	114948	-8.5
	123683	-8.5
	148195	-8.5
	445072	-8.5
	445420	-8.5
	446186	-8.5
	446186	-8.5
	446201	-8.5
	446552	-8.5
	447522	-8.5
	447523	-8.5
	447524	-8.5
	447524	-8.5
	447945	-8.5
	448407	-8.5
	448661	-8.5
	448661	-8.5
	448661	-8.5
	449129	-8.5
	657098	-8.5
	657141	-8.5
	4369128	-8.5
	5287617	-8.5
	5481481	-8.5
	10029385	-8.5
	10074640	-8.5
	10200813	-8.5
	10298385	-8.5
	10366136	-8.5
	11188409	-8.5
	11317439	-8.5
	11505444	-8.5
	11505444	-8.5
	11505444	-8.5
	11527495	-8.5
	11560856	-8.5
	11656518	-8.5
	11712649	-8.5
	11714580	-8.5
	11753673	-8.5
	11952989	-8.5
	11952989	-8.5
	11977753	-8.5
	12148754	-8.5
	15942005	-8.5
	16040281	-8.5
	16124208	-8.5
	16750040	-8.5
	17754101	-8.5
	20055414	-8.5
	24752833	-8.5
	24785538	-8.5
	24794406	-8.5
	44308490	-8.5
	118323590	-8.5
	118323590	-8.5
	118323590	-8.5
	135565884	-8.5
	2247	-8.4
	31101	-8.4
	119192	-8.4
	119373	-8.4
	130731	-8.4
	133017	-8.4
	154000	-8.4
	165381	-8.4
	172997	-8.4
	177837	-8.4
	216239	-8.4
	445756	-8.4
	446186	-8.4
	446201	-8.4
	446201	-8.4
	446201	-8.4
	446201	-8.4
	447524	-8.4
	447546	-8.4
	448062	-8.4
	448661	-8.4
	448661	-8.4
	448662	-8.4
	448942	-8.4
	448942	-8.4
	3062316	-8.4
	4369379	-8.4
	5481481	-8.4
	10113978	-8.4
	10200651	-8.4
	11167118	-8.4
	11215055	-8.4
	11238823	-8.4
	11319053	-8.4
	11387605	-8.4
	11387605	-8.4
	11387605	-8.4
	11527495	-8.4
	11570626	-8.4
	11570626	-8.4
	11697676	-8.4
	11714580	-8.4
	11714580	-8.4
	11753673	-8.4
	11987874	-8.4
	12087505	-8.4
	15942652	-8.4
	16722836	-8.4
	16741238	-8.4
	16750059	-8.4
	22479942	-8.4
	44308490	-8.4
	118323590	-8.4
	118323590	-8.4
	118374999	-8.4
	119057475	-8.4
	119057475	-8.4
	121301049	-8.4
	2605	-8.3
	3478	-8.3
	4327	-8.3
	10621	-8.3
	31101	-8.3
	31101	-8.3
	32778	-8.3
	108000	-8.3
	119373	-8.3
	119373	-8.3
	130731	-8.3
	130731	-8.3
	130731	-8.3
	148138	-8.3
	153270	-8.3
	165491	-8.3
	165491	-8.3
	165491	-8.3
	169371	-8.3
	208951	-8.3
	216210	-8.3
	444215	-8.3
	445306	-8.3
	445306	-8.3
	445675	-8.3
	446201	-8.3
	446724	-8.3
	447152	-8.3
	447524	-8.3
	447546	-8.3
	447767	-8.3
	447945	-8.3
	447976	-8.3
	447976	-8.3
	448024	-8.3
	448024	-8.3
	448062	-8.3
	448062	-8.3
	448062	-8.3
	448408	-8.3
	448942	-8.3
	656932	-8.3
	657141	-8.3
	4369128	-8.3
	4369128	-8.3
	4369234	-8.3
	4369379	-8.3
	10052040	-8.3
	10074640	-8.3
	10138993	-8.3
	10200651	-8.3
	10298385	-8.3
	10343641	-8.3
	10343641	-8.3
	10430360	-8.3
	11238823	-8.3
	11282283	-8.3
	11319217	-8.3
	11387605	-8.3
	11511120	-8.3
	11527495	-8.3
	11527495	-8.3
	11527519	-8.3
	11556427	-8.3
	11556427	-8.3
	11560856	-8.3
	11560856	-8.3
	11569967	-8.3
	11569967	-8.3
	11610553	-8.3
	11697676	-8.3
	11714580	-8.3
	11753673	-8.3
	11753673	-8.3
	11952989	-8.3
	11961293	-8.3
	11973736	-8.3
	11977753	-8.3
	15602701	-8.3
	15942655	-8.3
	16045336	-8.3
	16122556	-8.3
	21081761	-8.3
	118196485	-8.3
	118196485	-8.3
	118196485	-8.3
	118323590	-8.3
	118323590	-8.3
	118323590	-8.3
	118323590	-8.3
	118323590	-8.3
	118323590	-8.3
	118323590	-8.3
	118374999	-8.3
	119057475	-8.3
	134393443	-8.3
	135564558	-8.3
	1723	-8.2
	2247	-8.2
	2605	-8.2
	3348	-8.2
	3348	-8.2
	3348	-8.2
	3478	-8.2
	10621	-8.2
	10621	-8.2
	16500	-8.2
	34040	-8.2
	98792	-8.2
	104903	-8.2
	107715	-8.2
	114948	-8.2
	114948	-8.2
	119192	-8.2
	119373	-8.2
	122262	-8.2
	122262	-8.2
	128919	-8.2
	130731	-8.2
	134780	-8.2
	151174	-8.2
	164090	-8.2
	165381	-8.2
	165491	-8.2
	165491	-8.2
	165491	-8.2
	165491	-8.2
	177837	-8.2
	177837	-8.2
	439912	-8.2
	443244	-8.2
	444725	-8.2
	445306	-8.2
	446201	-8.2
	446552	-8.2
	446665	-8.2
	446665	-8.2
	446724	-8.2
	446978	-8.2
	447152	-8.2
	447152	-8.2
	447152	-8.2
	447152	-8.2
	447152	-8.2
	447524	-8.2
	447527	-8.2
	447527	-8.2
	447546	-8.2
	448317	-8.2
	448407	-8.2
	448407	-8.2
	448408	-8.2
	448661	-8.2
	448662	-8.2
	449129	-8.2
	656932	-8.2
	656932	-8.2
	656989	-8.2
	656989	-8.2
	657141	-8.2
	4369128	-8.2
	4369285	-8.2
	4369379	-8.2
	5287443	-8.2
	5287468	-8.2
	5288394	-8.2
	5326608	-8.2
	5326608	-8.2
	5481481	-8.2
	6323200	-8.2
	9887303	-8.2
	10072851	-8.2
	10089048	-8.2
	10095865	-8.2
	10113978	-8.2
	10113978	-8.2
	10200651	-8.2
	10224181	-8.2
	10224181	-8.2
	10296883	-8.2
	10309899	-8.2
	10437018	-8.2
	10437018	-8.2
	10453870	-8.2
	11188409	-8.2
	11215055	-8.2
	11282283	-8.2
	11282283	-8.2
	11319217	-8.2
	11387605	-8.2
	11494412	-8.2
	11494412	-8.2
	11494412	-8.2
	11511120	-8.2
	11547499	-8.2
	11567682	-8.2
	11567682	-8.2
	11570626	-8.2
	11581936	-8.2
	11610553	-8.2
	11635763	-8.2
	11635763	-8.2
	11653652	-8.2
	11677589	-8.2
	11677589	-8.2
	11714580	-8.2
	11753673	-8.2
	11961293	-8.2
	11961293	-8.2
	11974440	-8.2
	11977753	-8.2
	12087505	-8.2
	15985904	-8.2
	16041426	-8.2
	16122553	-8.2
	16122633	-8.2
	16752640	-8.2
	24180585	-8.2
	24780598	-8.2
	54706138	-8.2
	118029202	-8.2
	118029202	-8.2
	118196485	-8.2
	118196485	-8.2
	118196485	-8.2
	118196485	-8.2
	118196485	-8.2
	118323590	-8.2
	118323590	-8.2
	118323590	-8.2
	118323590	-8.2
	118323590	-8.2
	118323590	-8.2
	118374999	-8.2
	121301049	-8.2
	121301049	-8.2
	121304016	-8.2
	134393443	-8.2
	134393443	-8.2
	2247	-8.1
	2605	-8.1
	3157	-8.1
	3478	-8.1
	3478	-8.1
	10114	-8.1
	10617	-8.1
	10621	-8.1
	17473	-8.1
	115368	-8.1
	119192	-8.1
	119373	-8.1
	122262	-8.1
	123683	-8.1
	128919	-8.1
	130731	-8.1
	157049	-8.1
	165381	-8.1
	165491	-8.1
	170119	-8.1
	213022	-8.1
	443199	-8.1
	443210	-8.1
	444215	-8.1
	444215	-8.1
	444698	-8.1
	444729	-8.1
	445072	-8.1
	445306	-8.1
	445306	-8.1
	445306	-8.1
	445575	-8.1
	445579	-8.1
	445675	-8.1
	446468	-8.1
	446665	-8.1
	447152	-8.1
	447522	-8.1
	447523	-8.1
	447523	-8.1
	447524	-8.1
	447524	-8.1
	447527	-8.1
	447527	-8.1
	447735	-8.1
	447736	-8.1
	447767	-8.1
	447767	-8.1
	447767	-8.1
	447977	-8.1
	448209	-8.1
	448407	-8.1
	448407	-8.1
	448889	-8.1
	449029	-8.1
	449124	-8.1
	449129	-8.1
	449129	-8.1
	656989	-8.1
	656989	-8.1
	656989	-8.1
	657098	-8.1
	657140	-8.1
	3062316	-8.1
	3062316	-8.1
	4369285	-8.1
	4369285	-8.1
	4369379	-8.1
	5287443	-8.1
	5288394	-8.1
	5288394	-8.1
	5326608	-8.1
	5481481	-8.1
	9600423	-8.1
	10029385	-8.1
	10089048	-8.1
	10096344	-8.1
	10138993	-8.1
	10200651	-8.1
	10200813	-8.1
	10229498	-8.1
	10229498	-8.1
	10275777	-8.1
	10275777	-8.1
	10296883	-8.1
	10389239	-8.1
	10430360	-8.1
	10437018	-8.1
	10437018	-8.1
	11238512	-8.1
	11238823	-8.1
	11238823	-8.1
	11238823	-8.1
	11338127	-8.1
	11338127	-8.1
	11376392	-8.1
	11387605	-8.1
	11494412	-8.1
	11511120	-8.1
	11538455	-8.1
	11538455	-8.1
	11538455	-8.1
	11547499	-8.1
	11560856	-8.1
	11567682	-8.1
	11569967	-8.1
	11570626	-8.1
	11610553	-8.1
	11618268	-8.1
	11635763	-8.1
	11656518	-8.1
	11697676	-8.1
	11953153	-8.1
	11973736	-8.1
	11977989	-8.1
	11987804	-8.1
	16058650	-8.1
	16719221	-8.1
	16721125	-8.1
	16741237	-8.1
	16750097	-8.1
	16755766	-8.1
	17748441	-8.1
	21078798	-8.1
	22024915	-8.1
	23629645	-8.1
	23646577	-8.1
	23650961	-8.1
	23724908	-8.1
	24752832	-8.1
	24764434	-8.1
	24775005	-8.1
	44308490	-8.1
	44308490	-8.1
	118196485	-8.1
	118323590	-8.1
	118323590	-8.1
	118323590	-8.1
	118323590	-8.1
	118323590	-8.1
	118374999	-8.1
	118374999	-8.1
	118374999	-8.1
	118374999	-8.1
	119026214	-8.1
	121301049	-8.1
	121301049	-8.1
	1613	-8
	1712	-8
	2247	-8
	2247	-8
	2605	-8
	2605	-8
	3348	-8
	4327	-8
	4327	-8
	10114	-8
	10621	-8
	10621	-8
	17473	-8
	17473	-8
	17473	-8
	23700	-8
	98792	-8
	98792	-8
	104903	-8
	107985	-8
	108000	-8
	122262	-8
	122262	-8
	123683	-8
	128919	-8
	130731	-8
	133017	-8
	148121	-8
	153999	-8
	154257	-8
	159325	-8
	163884	-8
	165381	-8
	165381	-8
	165381	-8
	165381	-8
	165491	-8
	170119	-8
	170119	-8
	206044	-8
	208908	-8
	210332	-8
	443244	-8
	443244	-8
	443244	-8
	444725	-8
	444729	-8
	445072	-8
	445575	-8
	445756	-8
	446201	-8
	446277	-8
	446552	-8
	447152	-8
	447339	-8
	447527	-8
	447767	-8
	447945	-8
	447945	-8
	448024	-8
	448024	-8
	448202	-8
	448209	-8
	448407	-8
	448408	-8
	448662	-8
	448872	-8
	448889	-8
	448923	-8
	448923	-8
	448942	-8
	449129	-8
	449144	-8
	636403	-8
	656932	-8
	656989	-8
	657098	-8
	1289593	-8
	3062316	-8
	4369128	-8
	4369379	-8
	4470566	-8
	5287508	-8
	5287617	-8
	5288251	-8
	5289104	-8
	5326608	-8
	5481481	-8
	9600423	-8
	9600423	-8
	9887303	-8
	10029385	-8
	10029385	-8
	10072851	-8
	10074640	-8
	10113978	-8
	10200651	-8
	10224181	-8
	10224181	-8
	10229498	-8
	10229498	-8
	10274777	-8
	10296883	-8
	10317383	-8
	10343641	-8
	10361208	-8
	10437018	-8
	10437018	-8
	10477723	-8
	11167118	-8
	11188409	-8
	11282283	-8
	11338127	-8
	11338127	-8
	11494412	-8
	11494412	-8
	11494412	-8
	11494412	-8
	11494412	-8
	11560856	-8
	11567682	-8
	11569967	-8
	11610553	-8
	11677589	-8
	11677589	-8
	11697676	-8
	11949646	-8
	11952989	-8
	11965427	-8
	11974440	-8
	11977989	-8
	15251064	-8
	15991588	-8
	16045340	-8
	16066663	-8
	16113377	-8
	17754438	-8
	20054882	-8
	23656870	-8
	23661697	-8
	24748573	-8
	24778473	-8
	24779724	-8
	24800833	-8
	44308490	-8
	118161062	-8
	118161062	-8
	118161062	-8
	118196485	-8
	118323590	-8
	118374999	-8
	118374999	-8
	118374999	-8
	118374999	-8
	118513932	-8
	119057475	-8
	121301049	-8
	129103609	-8
	134587348	-8
	2605	-7.9
	3348	-7.9
	3478	-7.9
	57030	-7.9
	104974	-7.9
	107715	-7.9
	107715	-7.9
	119171	-7.9
	119192	-7.9
	119373	-7.9
	122262	-7.9
	122262	-7.9
	123683	-7.9
	127527	-7.9
	128919	-7.9
	128919	-7.9
	128919	-7.9
	151194	-7.9
	170119	-7.9
	177837	-7.9
	198752	-7.9
	208908	-7.9
	216235	-7.9
	222757	-7.9
	439912	-7.9
	443210	-7.9
	443244	-7.9
	444215	-7.9
	444215	-7.9
	444215	-7.9
	444729	-7.9
	445072	-7.9
	445072	-7.9
	445575	-7.9
	445675	-7.9
	445756	-7.9
	445756	-7.9
	445795	-7.9
	446186	-7.9
	446468	-7.9
	446552	-7.9
	447048	-7.9
	447152	-7.9
	447339	-7.9
	447462	-7.9
	447523	-7.9
	447524	-7.9
	447527	-7.9
	447527	-7.9
	447546	-7.9
	447622	-7.9
	447731	-7.9
	447736	-7.9
	447767	-7.9
	448024	-7.9
	448025	-7.9
	448025	-7.9
	448025	-7.9
	448286	-7.9
	448408	-7.9
	448661	-7.9
	448662	-7.9
	448841	-7.9
	448872	-7.9
	448872	-7.9
	448942	-7.9
	449029	-7.9
	449129	-7.9
	449129	-7.9
	449144	-7.9
	449165	-7.9
	636403	-7.9
	636403	-7.9
	656967	-7.9
	656967	-7.9
	657140	-7.9
	657141	-7.9
	657149	-7.9
	1289593	-7.9
	4369128	-7.9
	4369234	-7.9
	4369379	-7.9
	5287468	-7.9
	5287468	-7.9
	5287555	-7.9
	5287555	-7.9
	5287555	-7.9
	5287617	-7.9
	5287617	-7.9
	5287969	-7.9
	5288250	-7.9
	5288394	-7.9
	5288394	-7.9
	5289104	-7.9
	5326608	-7.9
	5481481	-7.9
	6323200	-7.9
	9887303	-7.9
	9887303	-7.9
	10029385	-7.9
	10074640	-7.9
	10090485	-7.9
	10116877	-7.9
	10156987	-7.9
	10156987	-7.9
	10224267	-7.9
	10224714	-7.9
	10298385	-7.9
	10366136	-7.9
	10389239	-7.9
	10430360	-7.9
	10437018	-7.9
	11167602	-7.9
	11169170	-7.9
	11169170	-7.9
	11215055	-7.9
	11238512	-7.9
	11238823	-7.9
	11238823	-7.9
	11282283	-7.9
	11304895	-7.9
	11319053	-7.9
	11319053	-7.9
	11338127	-7.9
	11376392	-7.9
	11511120	-7.9
	11527519	-7.9
	11527519	-7.9
	11541511	-7.9
	11556427	-7.9
	11556427	-7.9
	11560856	-7.9
	11560856	-7.9
	11560856	-7.9
	11567682	-7.9
	11569967	-7.9
	11610553	-7.9
	11610553	-7.9
	11610553	-7.9
	11610553	-7.9
	11611800	-7.9
	11626560	-7.9
	11671467	-7.9
	11671467	-7.9
	11677589	-7.9
	11691242	-7.9
	11697676	-7.9
	11712649	-7.9
	11949646	-7.9
	11952989	-7.9
	11965427	-7.9
	11965427	-7.9
	11974440	-7.9
	11978813	-7.9
	11987832	-7.9
	12087505	-7.9
	12136798	-7.9
	15981237	-7.9
	16040289	-7.9
	16058637	-7.9
	16070039	-7.9
	16750106	-7.9
	17747460	-7.9
	17751090	-7.9
	17758361	-7.9
	22609888	-7.9
	23400214	-7.9
	24779676	-7.9
	118023034	-7.9
	118196485	-7.9
	118196485	-7.9
	118196485	-7.9
	118374999	-7.9
	118374999	-7.9
	118374999	-7.9
	118374999	-7.9
	121301049	-7.9
	122460381	-7.9
	122460381	-7.9
	129103609	-7.9
	134393443	-7.9
	134393443	-7.9
	1540	-7.8
	2247	-7.8
	2605	-7.8
	3348	-7.8
	3455	-7.8
	3478	-7.8
	5884	-7.8
	5884	-7.8
	10617	-7.8
	11790	-7.8
	16500	-7.8
	16752	-7.8
	16923	-7.8
	32778	-7.8
	32778	-7.8
	32778	-7.8
	36462	-7.8
	102333	-7.8
	104903	-7.8
	107715	-7.8
	115368	-7.8
	119171	-7.8
	119171	-7.8
	122262	-7.8
	123683	-7.8
	132881	-7.8
	133017	-7.8
	177837	-7.8
	177837	-7.8
	197033	-7.8
	208908	-7.8
	213049	-7.8
	216239	-7.8
	223253	-7.8
	244809	-7.8
	443210	-7.8
	444053	-7.8
	444215	-7.8
	444215	-7.8
	444725	-7.8
	445072	-7.8
	445575	-7.8
	445575	-7.8
	445575	-7.8
	445579	-7.8
	445675	-7.8
	445795	-7.8
	446552	-7.8
	446665	-7.8
	446978	-7.8
	447462	-7.8
	447478	-7.8
	447523	-7.8
	447524	-7.8
	447546	-7.8
	447622	-7.8
	447731	-7.8
	447767	-7.8
	447994	-7.8
	447994	-7.8
	448024	-7.8
	448025	-7.8
	448025	-7.8
	448025	-7.8
	448025	-7.8
	448108	-7.8
	448202	-7.8
	448327	-7.8
	448327	-7.8
	448605	-7.8
	448661	-7.8
	448662	-7.8
	448873	-7.8
	448923	-7.8
	448942	-7.8
	449029	-7.8
	449124	-7.8
	449144	-7.8
	449165	-7.8
	449165	-7.8
	656989	-7.8
	656989	-7.8
	657098	-7.8
	657098	-7.8
	657140	-7.8
	657149	-7.8
	4369234	-7.8
	4369234	-7.8
	4369379	-7.8
	5287443	-7.8
	5287443	-7.8
	5287447	-7.8
	5287468	-7.8
	5287508	-7.8
	5287555	-7.8
	5287617	-7.8
	5287617	-7.8
	5288149	-7.8
	5288251	-7.8
	5288251	-7.8
	5288251	-7.8
	5288394	-7.8
	5288394	-7.8
	5288394	-7.8
	5288593	-7.8
	5289104	-7.8
	5289465	-7.8
	5326608	-7.8
	6323200	-7.8
	6323200	-7.8
	9600423	-7.8
	9600423	-7.8
	9600423	-7.8
	9887303	-7.8
	10029385	-7.8
	10074640	-7.8
	10074640	-7.8
	10077130	-7.8
	10090485	-7.8
	10090485	-7.8
	10096344	-7.8
	10116877	-7.8
	10116877	-7.8
	10116877	-7.8
	10117987	-7.8
	10138993	-7.8
	10173277	-7.8
	10229498	-7.8
	10297043	-7.8
	10298385	-7.8
	10320144	-7.8
	10364585	-7.8
	10409068	-7.8
	10430360	-7.8
	11167118	-7.8
	11167118	-7.8
	11167602	-7.8
	11169170	-7.8
	11213558	-7.8
	11213558	-7.8
	11215055	-7.8
	11238512	-7.8
	11238512	-7.8
	11238823	-7.8
	11250647	-7.8
	11291932	-7.8
	11304895	-7.8
	11317439	-7.8
	11326613	-7.8
	11326613	-7.8
	11338127	-7.8
	11338127	-7.8
	11376392	-7.8
	11397521	-7.8
	11441375	-7.8
	11511120	-7.8
	11538455	-7.8
	11538455	-7.8
	11541511	-7.8
	11544170	-7.8
	11547499	-7.8
	11556427	-7.8
	11560856	-7.8
	11581936	-7.8
	11618268	-7.8
	11627443	-7.8
	11633167	-7.8
	11634973	-7.8
	11635763	-7.8
	11635763	-7.8
	11635763	-7.8
	11667893	-7.8
	11677589	-7.8
	11678534	-7.8
	11678534	-7.8
	11697676	-7.8
	11697676	-7.8
	11703306	-7.8
	11953153	-7.8
	11961293	-7.8
	11963557	-7.8
	11965427	-7.8
	11974440	-7.8
	11977753	-7.8
	11977753	-7.8
	11977753	-7.8
	11977753	-7.8
	11978813	-7.8
	11978813	-7.8
	11987832	-7.8
	11987860	-7.8
	12136798	-7.8
	14009404	-7.8
	16040294	-7.8
	16058682	-7.8
	16122802	-7.8
	16758228	-7.8
	20054914	-7.8
	23582824	-7.8
	23624249	-7.8
	23658582	-7.8
	24756910	-7.8
	24795070	-7.8
	44308490	-7.8
	44308490	-7.8
	44308490	-7.8
	46936357	-7.8
	118196485	-7.8
	118374999	-7.8
	118374999	-7.8
	118374999	-7.8
	118374999	-7.8
	118374999	-7.8
	118513932	-7.8
	118574930	-7.8
	118878093	-7.8
	119026214	-7.8
	119026214	-7.8
	119057475	-7.8
	119057475	-7.8
	121276853	-7.8
	122460381	-7.8
	129103609	-7.8
	129103609	-7.8
	134393443	-7.8
	134393443	-7.8
	2281	-7.7
	3151	-7.7
	3455	-7.7
	3488	-7.7
	3537	-7.7
	5884	-7.7
	16362	-7.7
	18068	-7.7
	23700	-7.7
	24466	-7.7
	32681	-7.7
	32681	-7.7
	34040	-7.7
	104850	-7.7
	104974	-7.7
	104974	-7.7
	114948	-7.7
	115368	-7.7
	119171	-7.7
	119192	-7.7
	119192	-7.7
	120508	-7.7
	122077	-7.7
	122262	-7.7
	128919	-7.7
	132971	-7.7
	133017	-7.7
	134111	-7.7
	163884	-7.7
	163884	-7.7
	170119	-7.7
	171284	-7.7
	185460	-7.7
	204108	-7.7
	204109	-7.7
	208908	-7.7
	439912	-7.7
	443210	-7.7
	443388	-7.7
	444215	-7.7
	444698	-7.7
	444974	-7.7
	445576	-7.7
	445576	-7.7
	445756	-7.7
	445756	-7.7
	446186	-7.7
	446276	-7.7
	446443	-7.7
	446665	-7.7
	446871	-7.7
	446978	-7.7
	446978	-7.7
	446978	-7.7
	447048	-7.7
	447522	-7.7
	447527	-7.7
	447546	-7.7
	447546	-7.7
	447546	-7.7
	447546	-7.7
	447659	-7.7
	447731	-7.7
	447735	-7.7
	447735	-7.7
	447945	-7.7
	447945	-7.7
	447977	-7.7
	447977	-7.7
	447994	-7.7
	448024	-7.7
	448025	-7.7
	448025	-7.7
	448202	-7.7
	448286	-7.7
	448317	-7.7
	448661	-7.7
	448667	-7.7
	448667	-7.7
	448872	-7.7
	448942	-7.7
	448942	-7.7
	449029	-7.7
	449144	-7.7
	656967	-7.7
	657140	-7.7
	657141	-7.7
	657141	-7.7
	657149	-7.7
	657149	-7.7
	3062316	-7.7
	5287443	-7.7
	5287443	-7.7
	5287443	-7.7
	5287443	-7.7
	5287447	-7.7
	5287508	-7.7
	5287617	-7.7
	5288251	-7.7
	5288394	-7.7
	5288593	-7.7
	5288994	-7.7
	5289104	-7.7
	5289104	-7.7
	5289104	-7.7
	5289104	-7.7
	5289104	-7.7
	5289104	-7.7
	5289179	-7.7
	5289321	-7.7
	5289382	-7.7
	5289382	-7.7
	5326608	-7.7
	5326713	-7.7
	5326713	-7.7
	5460316	-7.7
	5496989	-7.7
	6323200	-7.7
	6541406	-7.7
	9887303	-7.7
	10029385	-7.7
	10029385	-7.7
	10029385	-7.7
	10052040	-7.7
	10072851	-7.7
	10074640	-7.7
	10074640	-7.7
	10096344	-7.7
	10116877	-7.7
	10116877	-7.7
	10138993	-7.7
	10138993	-7.7
	10200813	-7.7
	10224181	-7.7
	10224267	-7.7
	10224267	-7.7
	10224267	-7.7
	10250490	-7.7
	10257882	-7.7
	10257882	-7.7
	10267580	-7.7
	10295295	-7.7
	10297043	-7.7
	10298385	-7.7
	10309899	-7.7
	10309899	-7.7
	10309899	-7.7
	10343641	-7.7
	10343641	-7.7
	10348973	-7.7
	10361208	-7.7
	10389239	-7.7
	10389239	-7.7
	10389239	-7.7
	10389239	-7.7
	10407120	-7.7
	10427712	-7.7
	10430360	-7.7
	10453870	-7.7
	10457944	-7.7
	10477723	-7.7
	11167602	-7.7
	11169170	-7.7
	11169170	-7.7
	11169170	-7.7
	11188409	-7.7
	11215055	-7.7
	11223423	-7.7
	11238823	-7.7
	11282283	-7.7
	11315474	-7.7
	11317439	-7.7
	11319217	-7.7
	11511120	-7.7
	11527519	-7.7
	11538455	-7.7
	11538455	-7.7
	11538455	-7.7
	11541511	-7.7
	11541511	-7.7
	11544170	-7.7
	11556427	-7.7
	11556427	-7.7
	11567064	-7.7
	11569967	-7.7
	11581936	-7.7
	11610526	-7.7
	11610526	-7.7
	11610526	-7.7
	11610553	-7.7
	11611800	-7.7
	11611800	-7.7
	11633167	-7.7
	11633167	-7.7
	11633167	-7.7
	11634458	-7.7
	11635763	-7.7
	11697676	-7.7
	11711595	-7.7
	11711595	-7.7
	11740318	-7.7
	11949646	-7.7
	11953153	-7.7
	11953153	-7.7
	11953153	-7.7
	11953153	-7.7
	11953153	-7.7
	11961293	-7.7
	11973736	-7.7
	11973736	-7.7
	11973736	-7.7
	11987832	-7.7
	11987832	-7.7
	11992146	-7.7
	12136798	-7.7
	12136798	-7.7
	15604015	-7.7
	16039797	-7.7
	16122554	-7.7
	16122632	-7.7
	16401639	-7.7
	16741245	-7.7
	16750094	-7.7
	16755143	-7.7
	23586145	-7.7
	23648296	-7.7
	23729147	-7.7
	24737742	-7.7
	24741806	-7.7
	24779675	-7.7
	24798741	-7.7
	44308490	-7.7
	49866787	-7.7
	118023034	-7.7
	118161062	-7.7
	118196485	-7.7
	118598754	-7.7
	119026214	-7.7
	119026214	-7.7
	119026214	-7.7
	131704305	-7.7
	134393443	-7.7
	135435181	-7.7
	2179	-7.6
	2179	-7.6
	2247	-7.6
	2280	-7.6
	2280	-7.6
	2281	-7.6
	2384	-7.6
	2540	-7.6
	2605	-7.6
	3348	-7.6
	3455	-7.6
	3478	-7.6
	3488	-7.6
	5885	-7.6
	10237	-7.6
	13789	-7.6
	16362	-7.6
	16362	-7.6
	16850	-7.6
	17473	-7.6
	19235	-7.6
	19235	-7.6
	19861	-7.6
	23700	-7.6
	28204	-7.6
	32681	-7.6
	57030	-7.6
	100472	-7.6
	101772	-7.6
	104842	-7.6
	104974	-7.6
	104974	-7.6
	104974	-7.6
	107706	-7.6
	107782	-7.6
	108144	-7.6
	108144	-7.6
	115368	-7.6
	119192	-7.6
	119192	-7.6
	119828	-7.6
	123618	-7.6
	123683	-7.6
	123683	-7.6
	124653	-7.6
	128563	-7.6
	128919	-7.6
	153976	-7.6
	163884	-7.6
	163884	-7.6
	163884	-7.6
	163884	-7.6
	170119	-7.6
	177837	-7.6
	177837	-7.6
	179337	-7.6
	213039	-7.6
	213039	-7.6
	214347	-7.6
	439533	-7.6
	439912	-7.6
	439912	-7.6
	439912	-7.6
	439912	-7.6
	443244	-7.6
	444729	-7.6
	444729	-7.6
	444789	-7.6
	445072	-7.6
	445072	-7.6
	445576	-7.6
	445795	-7.6
	446186	-7.6
	446276	-7.6
	446443	-7.6
	446468	-7.6
	446468	-7.6
	446665	-7.6
	446871	-7.6
	446871	-7.6
	446978	-7.6
	447048	-7.6
	447462	-7.6
	447522	-7.6
	447622	-7.6
	447659	-7.6
	447735	-7.6
	447736	-7.6
	447767	-7.6
	447872	-7.6
	447872	-7.6
	447873	-7.6
	447873	-7.6
	447961	-7.6
	447994	-7.6
	447994	-7.6
	448108	-7.6
	448108	-7.6
	448317	-7.6
	448889	-7.6
	448889	-7.6
	449029	-7.6
	449096	-7.6
	449124	-7.6
	449165	-7.6
	636403	-7.6
	636403	-7.6
	656948	-7.6
	656989	-7.6
	657141	-7.6
	657149	-7.6
	657149	-7.6
	4369234	-7.6
	4369234	-7.6
	4369234	-7.6
	5287447	-7.6
	5287508	-7.6
	5287541	-7.6
	5287936	-7.6
	5287936	-7.6
	5288011	-7.6
	5288251	-7.6
	5288527	-7.6
	5288593	-7.6
	5288593	-7.6
	5288593	-7.6
	5288989	-7.6
	5288994	-7.6
	5289179	-7.6
	5289321	-7.6
	5289382	-7.6
	5289465	-7.6
	6323200	-7.6
	6323200	-7.6
	6323520	-7.6
	9600423	-7.6
	9600423	-7.6
	9887303	-7.6
	9887303	-7.6
	9887303	-7.6
	10026128	-7.6
	10026128	-7.6
	10072851	-7.6
	10072851	-7.6
	10072851	-7.6
	10089048	-7.6
	10090485	-7.6
	10096344	-7.6
	10113978	-7.6
	10113978	-7.6
	10150441	-7.6
	10156987	-7.6
	10157080	-7.6
	10172943	-7.6
	10224181	-7.6
	10224181	-7.6
	10224267	-7.6
	10229498	-7.6
	10275777	-7.6
	10280735	-7.6
	10280735	-7.6
	10280735	-7.6
	10297982	-7.6
	10297982	-7.6
	10302451	-7.6
	10309899	-7.6
	10309899	-7.6
	10320144	-7.6
	10343641	-7.6
	10360683	-7.6
	10366136	-7.6
	10366136	-7.6
	10407120	-7.6
	10407120	-7.6
	10407120	-7.6
	10409068	-7.6
	10430360	-7.6
	10477723	-7.6
	10479502	-7.6
	10713671	-7.6
	11167118	-7.6
	11167602	-7.6
	11167602	-7.6
	11167602	-7.6
	11169170	-7.6
	11188409	-7.6
	11188409	-7.6
	11213558	-7.6
	11213558	-7.6
	11215055	-7.6
	11215055	-7.6
	11215055	-7.6
	11256664	-7.6
	11270783	-7.6
	11270783	-7.6
	11291932	-7.6
	11291932	-7.6
	11304895	-7.6
	11304895	-7.6
	11315474	-7.6
	11317439	-7.6
	11317439	-7.6
	11319217	-7.6
	11397521	-7.6
	11397521	-7.6
	11397521	-7.6
	11505541	-7.6
	11505541	-7.6
	11511120	-7.6
	11527519	-7.6
	11538992	-7.6
	11552706	-7.6
	11560787	-7.6
	11569967	-7.6
	11596613	-7.6
	11610526	-7.6
	11611800	-7.6
	11611800	-7.6
	11618268	-7.6
	11627443	-7.6
	11627443	-7.6
	11633167	-7.6
	11633167	-7.6
	11634458	-7.6
	11641515	-7.6
	11653652	-7.6
	11653652	-7.6
	11671467	-7.6
	11671467	-7.6
	11671467	-7.6
	11674979	-7.6
	11675645	-7.6
	11689883	-7.6
	11719003	-7.6
	11740318	-7.6
	11749858	-7.6
	11794741	-7.6
	11840913	-7.6
	11840913	-7.6
	11840913	-7.6
	11952989	-7.6
	11955614	-7.6
	11955614	-7.6
	11961293	-7.6
	11961293	-7.6
	11961293	-7.6
	11961293	-7.6
	11963742	-7.6
	11965427	-7.6
	11965427	-7.6
	11974440	-7.6
	11974440	-7.6
	11977989	-7.6
	11979006	-7.6
	11987804	-7.6
	11987804	-7.6
	11987832	-7.6
	11992146	-7.6
	12000240	-7.6
	12004316	-7.6
	12087505	-7.6
	12136798	-7.6
	12148754	-7.6
	15710945	-7.6
	16040323	-7.6
	16102897	-7.6
	16122612	-7.6
	16124688	-7.6
	16126898	-7.6
	16126905	-7.6
	16129579	-7.6
	16129582	-7.6
	16741275	-7.6
	16750192	-7.6
	16750271	-7.6
	16758226	-7.6
	20055008	-7.6
	23582412	-7.6
	23586146	-7.6
	23633673	-7.6
	23635314	-7.6
	23648296	-7.6
	24755471	-7.6
	24764436	-7.6
	24776445	-7.6
	24794418	-7.6
	46936357	-7.6
	49867154	-7.6
	54706138	-7.6
	118023034	-7.6
	118029202	-7.6
	118029202	-7.6
	118161062	-7.6
	118161062	-7.6
	118161062	-7.6
	118196485	-7.6
	118196485	-7.6
	118196485	-7.6
	118374999	-7.6
	118599727	-7.6
	119026214	-7.6
	121304016	-7.6
	122460381	-7.6
	122460381	-7.6
	134393443	-7.6
	135565465	-7.6
	1684	-7.5
	1944	-7.5
	2099	-7.5
	2280	-7.5
	2280	-7.5
	2281	-7.5
	2384	-7.5
	2540	-7.5
	2540	-7.5
	3157	-7.5
	3348	-7.5
	3455	-7.5
	3478	-7.5
	3488	-7.5
	4286	-7.5
	4286	-7.5
	4310	-7.5
	4310	-7.5
	4327	-7.5
	5884	-7.5
	5884	-7.5
	5885	-7.5
	6804	-7.5
	10114	-7.5
	10237	-7.5
	10617	-7.5
	12454	-7.5
	13313	-7.5
	16362	-7.5
	16500	-7.5
	18068	-7.5
	21233	-7.5
	23700	-7.5
	26721	-7.5
	31101	-7.5
	31101	-7.5
	32681	-7.5
	33746	-7.5
	34328	-7.5
	57030	-7.5
	57030	-7.5
	57030	-7.5
	98792	-7.5
	98792	-7.5
	101970	-7.5
	104787	-7.5
	104842	-7.5
	104842	-7.5
	104842	-7.5
	104850	-7.5
	108143	-7.5
	108144	-7.5
	108144	-7.5
	114881	-7.5
	114948	-7.5
	114948	-7.5
	115368	-7.5
	119171	-7.5
	119192	-7.5
	123683	-7.5
	127516	-7.5
	128919	-7.5
	133021	-7.5
	151897	-7.5
	156414	-7.5
	157839	-7.5
	159326	-7.5
	163884	-7.5
	176407	-7.5
	177837	-7.5
	189821	-7.5
	193491	-7.5
	216239	-7.5
	216239	-7.5
	223368	-7.5
	439912	-7.5
	443199	-7.5
	444053	-7.5
	444679	-7.5
	444725	-7.5
	444746	-7.5
	445072	-7.5
	445459	-7.5
	445575	-7.5
	445576	-7.5
	445576	-7.5
	445579	-7.5
	445579	-7.5
	445579	-7.5
	445675	-7.5
	446186	-7.5
	446186	-7.5
	446186	-7.5
	446277	-7.5
	446357	-7.5
	446752	-7.5
	446871	-7.5
	446978	-7.5
	447048	-7.5
	447280	-7.5
	447371	-7.5
	447522	-7.5
	447622	-7.5
	447725	-7.5
	447733	-7.5
	447735	-7.5
	447736	-7.5
	447767	-7.5
	447961	-7.5
	447994	-7.5
	448011	-7.5
	448108	-7.5
	448108	-7.5
	448108	-7.5
	448209	-7.5
	448317	-7.5
	448841	-7.5
	448872	-7.5
	448873	-7.5
	448873	-7.5
	448889	-7.5
	449029	-7.5
	656932	-7.5
	656932	-7.5
	656948	-7.5
	657098	-7.5
	657098	-7.5
	657140	-7.5
	657140	-7.5
	657149	-7.5
	3062316	-7.5
	4369234	-7.5
	4369285	-7.5
	4369285	-7.5
	4470577	-7.5
	5005498	-7.5
	5287447	-7.5
	5287447	-7.5
	5287508	-7.5
	5287617	-7.5
	5287936	-7.5
	5288588	-7.5
	5288641	-7.5
	5288989	-7.5
	5288994	-7.5
	5288994	-7.5
	5289026	-7.5
	5289501	-7.5
	5326608	-7.5
	5496599	-7.5
	6323200	-7.5
	6323520	-7.5
	10017976	-7.5
	10072851	-7.5
	10073773	-7.5
	10077130	-7.5
	10150441	-7.5
	10150441	-7.5
	10150441	-7.5
	10172943	-7.5
	10172943	-7.5
	10182969	-7.5
	10224181	-7.5
	10224267	-7.5
	10224714	-7.5
	10224714	-7.5
	10229498	-7.5
	10229498	-7.5
	10250490	-7.5
	10275777	-7.5
	10280735	-7.5
	10295295	-7.5
	10296883	-7.5
	10296883	-7.5
	10297043	-7.5
	10298385	-7.5
	10302451	-7.5
	10302451	-7.5
[truncated: 25,186 more rows]

## Sheet: WT-PDE3
	CYFIP2 WT - Docking Scores (Ligands selected from PDE3)
	Compound CID	Predicted Binding Affinity (Kcal/mol)
	06X	-5.7
	06X	-5.1
	06X	-5.4
	06X	-5.1
	06X	-5.1
	06X	-5.5
	06X	-5
	06X	-5.3
	06X	-5.1
	08Y	-9.1
	08Y	-8.1
	08Y	-8.1
	08Y	-8.1
	08Y	-8.3
	08Y	-8
	08Y	-8.6
	08Y	-8
	08Y	-7.9
	101989	-7.4
	101989	-6.5
	101989	-6.7
	101989	-6.6
	101989	-6.9
	101989	-6.5
	101989	-7
	101989	-6.7
	101989	-7.1
	10836	-5.4
	10836	-5.3
	10836	-5.1
	10836	-5.3
	10836	-5.2
	10836	-4.7
	10836	-4.5
	10836	-4.6
	10836	-4.6
	132496	-5.9
	132496	-5.8
	132496	-5.6
	132496	-5.6
	132496	-5.3
	132496	-5.5
	132496	-5.6
	132496	-5.4
	132496	-5.6
	132999	-7.9
	132999	-7.7
	132999	-6.9
	132999	-6.7
	132999	-7.2
	132999	-7
	132999	-6.8
	132999	-6.7
	132999	-7.3
	135398737	-7.2
	135398737	-6.4
	135398737	-6.3
	135398737	-6.3
	135398737	-6.8
	135398737	-7
	135398737	-6.8
	135398737	-6.5
	135398737	-6.4
	1548943	-6.7
	1548943	-6.2
	1548943	-6.2
	1548943	-6.1
	1548943	-6.2
	1548943	-6.5
	1548943	-6.2
	1548943	-6.3
	1548943	-6.2
	16362	-9.6
	16362	-9.6
	16362	-9.4
	16362	-9.6
	16362	-8.4
	16362	-8.3
	16362	-8.6
	16362	-8.5
	16362	-8.3
	208902	-7
	208902	-6.8
	208902	-6.2
	208902	-5.7
	208902	-6.3
	208902	-6
	208902	-5.9
	208902	-5.7
	208902	-6
	20J	-5.5
	20J	-5.3
	20J	-5.5
	20J	-5
	20J	-5
	20J	-4.9
	20J	-4.9
	20J	-5
	20J	-4.9
	2200	-6.3
	2200	-6
	2200	-6.3
	2200	-5.9
	2200	-6.1
	2200	-6
	2200	-6
	2200	-6.3
	2200	-6.1
	2381	-7.1
	2381	-6.9
	2381	-6.3
	2381	-6.3
	2381	-6.1
	2381	-6.1
	2381	-6.6
	2381	-6.3
	2381	-6.3
	2471	-6
	2471	-5.7
	2471	-5.4
	2471	-5.6
	2471	-5.5
	2471	-5.7
	2471	-5.2
	2471	-5.4
	2471	-5.8
	2474	-6.3
	2474	-5.8
	2474	-5.9
	2474	-5.9
	2474	-5.9
	2474	-5.6
	2474	-5.7
	2474	-5.8
	2474	-5.8
	2477	-7.3
	2477	-6.8
	2477	-7
	2477	-6.5
	2477	-6.8
	2477	-7
	2477	-6.6
	2477	-6.6
	2477	-6.8
	26757	-6
	26757	-5.8
	26757	-5.6
	26757	-5.4
	26757	-5.2
	26757	-5.3
	26757	-5.1
	26757	-5.2
	26757	-5.2
	2725	-6.1
	2725	-6.1
	2725	-5.8
	2725	-6.1
	2725	-5.7
	2725	-5.4
	2725	-5.3
	2725	-5.5
	2725	-5.4
	2955	-6.2
	2955	-5.3
	2955	-5.6
	2955	-5.3
	2955	-5.6
	2955	-5.6
	2955	-5.3
	2955	-5.6
	2955	-5.4
	29E	-6
	29E	-6
	29E	-5.7
	29E	-5.7
	29E	-5.8
	29E	-6
	29E	-5.7
	29E	-5.9
	29E	-5.9
	2C0	-6.4
	2C0	-6.1
	2C0	-5.3
	2C0	-6.3
	2C0	-5.6
	2C0	-5
	2C0	-5
	2C0	-5
	2C0	-5
	3000322	-6.6
	3000322	-6.2
	3000322	-6
	3000322	-6.3
	3000322	-6.5
	3000322	-6.3
	3000322	-6.1
	3000322	-6.1
	3000322	-6.1
	3042	-5.8
	3042	-5.6
	3042	-5.6
	3042	-5.3
	3042	-5.6
	3042	-5.4
	3042	-5.4
	3042	-5.7
	3042	-5.5
	3108	-6
	3108	-5.6
	3108	-4.8
	3108	-5.8
	3108	-4.9
	3108	-5.8
	3108	-5.6
	3108	-4.9
	3108	-5.8
	3117	-4.2
	3117	-4.2
	3117	-4
	3117	-4.1
	3117	-3.9
	3117	-4.1
	3117	-4
	3117	-3.9
	3117	-4
	3226	-5.2
	3226	-5.2
	3226	-5
	3226	-4.9
	3226	-4.7
	3226	-5.1
	3226	-4.8
	3226	-4.9
	3226	-4.8
	33741	-5.8
	33741	-5.7
	33741	-5.7
	33741	-5.4
	33741	-5.5
	33741	-5.6
	33741	-5.4
	33741	-5.8
	33741	-5.6
	3397	-6.4
	3397	-6
	3397	-6.3
	3397	-6
	3397	-6.3
	3397	-5.7
	3397	-5.8
	3397	-5.9
	3397	-5.9
	3487	-6.8
	3487	-5
	3487	-6.3
	3487	-5.4
	3487	-5.9
	3487	-5
	3487	-5.4
	3487	-5.3
	3487	-5.5
	3516	-5.8
	3516	-5.4
	3516	-5.5
	3516	-5.6
	3516	-5.5
	3516	-4.8
	3516	-4.7
	3516	-4.9
	3516	-4.8
	3658	-6.1
	3658	-5.5
	3658	-6
	3658	-5.7
	3658	-6
	3658	-6
	3658	-5.9
	3658	-5.8
	3658	-6
	377	-6.6
	377	-5.7
	377	-5.6
	377	-5.1
	377	-5
	377	-5.6
	377	-5.1
	377	-5.2
	377	-5.5
	3784	-5.7
	3784	-5.6
	3784	-5.7
	3784	-5.4
	3784	-5.6
	3784	-5.5
	3784	-5.4
	3784	-4.9
	3784	-5
	4032	-5.1
	4032	-4.9
	4032	-4.7
	4032	-4.6
	4032	-4.9
	4032	-5.1
	4032	-4.7
	4032	-4.6
	4032	-4.7
	4058	-5.6
	4058	-5.2
	4058	-5.1
	4058	-5.2
	4058	-5
	4058	-5.3
	4058	-5.1
	4058	-5.1
	4058	-5.1
	4064	-5.8
	4064	-5.8
	4064	-5.2
	4064	-5.8
	4064	-5.1
	4064	-4.6
	4064	-5.6
	4064	-4.7
	4064	-5
	4095	-5.6
	4095	-5.3
	4095	-5.6
	4095	-5.5
	4095	-5.3
	4095	-5.4
	4095	-5.5
	4095	-5.6
	4095	-5.5
	4168	-5.6
	4168	-5.1
	4168	-5.3
	4168	-5.3
	4168	-5.3
	4168	-5
	4168	-5.2
	4168	-5.2
	4168	-5.1
	4171	-5.4
	4171	-5.4
	4171	-5.1
	4171	-5.4
	4171	-5.3
	4171	-4.8
	4171	-5
	4171	-4.9
	4171	-5.1
	4236	-5.9
	4236	-5.6
	4236	-5.5
	4236	-5.5
	4236	-5.4
	4236	-5.5
	4236	-5.5
	4236	-5.6
	4236	-5.5
	444	-6
	444	-5.8
	444	-5.5
	444	-5.4
	444	-5
	444	-5.5
	444	-4.9
	444	-4.9
	444	-5.4
	4474	-7.2
	4474	-6.6
	4474	-6.6
	4474	-6.6
	4474	-6.7
	4474	-6.8
	4474	-6.5
	4474	-7
	4474	-6.7
	4499	-5.4
	4499	-5.4
	4499	-5.3
	4499	-5.3
	4499	-5
	4499	-5.1
	4499	-5
	4499	-5
	4499	-5.1
	4595	-6.9
	4595	-5.9
	4595	-5.9
	4595	-5.9
	4595	-6.1
	4595	-6.5
	4595	-6
	4595	-6.1
	4595	-6
	4601	-6.1
	4601	-5.9
	4601	-5.8
	4601	-5.8
	4601	-5.5
	4601	-6.1
	4601	-5.5
	4601	-5.5
	4601	-5.5
	4636	-5.9
	4636	-5.3
	4636	-5.8
	4636	-5.9
	4636	-5.3
	4636	-5.1
	4636	-5.3
	4636	-5.5
	4636	-5.5
	4688	-5.6
	4688	-5.6
	4688	-5.6
	4688	-4.9
	4688	-5.3
	4688	-5.4
	4688	-5.2
	4688	-5.1
	4688	-4.9
	4761	-6
	4761	-5.6
	4761	-5.6
	4761	-5.9
	4761	-5.7
	4761	-5.3
	4761	-5.4
	4761	-5.5
	4761	-5.3
	4768	-5.8
	4768	-5.7
	4768	-5.3
	4768	-5.5
	4768	-5.4
	4768	-5.3
	4768	-5.8
	4768	-5.3
	4768	-5.4
	47811	-6.2
	47811	-5.6
	47811	-5.7
	47811	-5.9
	47811	-5.9
	47811	-5.9
	47811	-6.1
	47811	-6
	47811	-5.8
	4828	-6.2
	4828	-5.5
	4828	-5.7
	4828	-5.6
	4828	-5.7
	4828	-5.4
	4828	-5.4
	4828	-5.2
	4828	-5.3
	4911	-5.4
	4911	-4.9
	4911	-5.1
	4911	-4.9
	4911	-5.2
	4911	-5.2
	4911	-5.1
	4911	-5.3
	4911	-5.3
	4914	-5.7
	4914	-5.7
	4914	-5.6
	4914	-5.1
	4914	-5
	4914	-5.2
	4914	-5.1
	4914	-5.2
	4914	-5
	4927	-5.9
	4927	-5.5
	4927	-5.7
	4927	-5.4
	4927	-5.3
	4927	-5.1
	4927	-5.5
	4927	-5.6
	4927	-5.1
	4932	-6.1
	4932	-6
	4932	-5.7
	4932	-5.8
	4932	-5.7
	4932	-5.5
	4932	-5.9
	4932	-5.9
	4932	-5.9
	4YH	-1.1
	4YH	-0.7
	4YH	-0.9
	4YH	-0.9
	4YH	-0.8
	4YH	-0.9
	4YH	-0.8
	4YH	-0.8
	4YH	-0.9
	5002	-6.2
	5002	-6
	5002	-5.9
	5002	-6
	5002	-6
	5002	-6.2
	5002	-6
	5002	-6.2
	5002	-6.2
	5073	-8.7
	5073	-7.9
	5073	-8
	5073	-7.7
	5073	-7.6
	5073	-7.5
	5073	-7.8
	5073	-7.7
	5073	-7.9
	5282381	-6.6
	5282381	-6.2
	5282381	-5.8
	5282381	-6.3
	5282381	-5.8
	5282381	-5.7
	5282381	-6
	5282381	-5.9
	5282381	-5.8
	5311068	-7
	5311068	-6.2
	5311068	-5.7
	5311068	-5.5
	5311068	-5.6
	5311068	-5.9
	5311068	-5.4
	5311068	-5.6
	5311068	-6
	5360696	-6.9
	5360696	-6.1
	5360696	-6.1
	5360696	-5.9
	5360696	-5.9
	5360696	-5.7
	5360696	-5.9
	5360696	-6.4
	5360696	-6.1
	5361092	-6.8
	5361092	-5.9
	5361092	-5.9
	5361092	-6.3
	5361092	-6
	5361092	-6.4
	5361092	-6.3
	5361092	-6.3
	5361092	-5.9
	5388962	-7.1
	5388962	-6.8
	5388962	-6.4
	5388962	-6
	5388962	-6.1
	5388962	-6
	5388962	-6.2
	5388962	-6.1
	5388962	-6.1
	54687	-5.9
	54687	-5.8
	54687	-5.5
	54687	-5.9
	54687	-5.5
	54687	-5.6
	54687	-5.8
	54687	-5.5
	54687	-5.4
	5487	-6.3
	5487	-5.7
	5487	-5.1
	5487	-5.2
	5487	-5.3
	5487	-5.2
	5487	-5.1
	5487	-5.1
	5487	-4.9
	5572	-7.2
	5572	-6.7
	5572	-6.2
	5572	-6.2
	5572	-6.6
	5572	-6.6
	5572	-6.2
	5572	-6.4
	5572	-6.1
	5593	-5.9
	5593	-5.8
	5593	-5.3
	5593	-5.7
	5593	-5.5
	5593	-5.7
	5593	-5.4
	5593	-5.4
	5593	-5.2
	5656	-6.1
	5656	-5.7
	5656	-5.4
	5656	-5.2
	5656	-5.2
	5656	-5.5
	5656	-5.2
	5656	-5.2
	5656	-5.2
	56959	-7.2
	56959	-6.9
	56959	-6.9
	56959	-7
	56959	-7.1
	56959	-7.1
	56959	-7.2
	56959	-6.9
	56959	-6.9
	5702063	-6
	5702063	-5.3
	5702063	-4.9
	5702063	-6
	5702063	-5.3
	5702063	-5.1
	5702063	-5.2
	5702063	-5
	5702063	-4.9
	5732	-7.2
	5732	-6.8
	5732	-6.8
	5732	-6.6
	5732	-6.4
	5732	-7
	5732	-6.4
	5732	-6.7
	5732	-6.9
	5770	-7.4
	5770	-7.3
	5770	-7.3
	5770	-7.3
	5770	-6
	5770	-5.9
	5770	-7.1
	5770	-6.2
	5770	-6.8
	5775	-6.3
	5775	-6
	5775	-5.7
	5775	-5.6
	5775	-6.1
	5775	-6.1
	5775	-6.2
	5775	-5.8
	5775	-5.7
	5794	-5.7
	5794	-5.4
	5794	-5.3
	5794	-5.4
	5794	-5.5
	5794	-5.3
	5794	-5.3
	5794	-5.4
	5794	-5.4
	5870	-7.5
	5870	-6
	5870	-6.7
	5870	-6.1
	5870	-6.5
	5870	-6.8
	5870	-6.5
	5870	-6.9
	5870	-6.8
	5RL	-7.2
	5RL	-6.8
	5RL	-6.1
	5RL	-6.9
	5RL	-6.2
	5RL	-6.2
	5RL	-6.4
	5RL	-6.5
	5RL	-6.9
	6041	-5.9
	6041	-5.5
	6041	-5.8
	6041	-5.6
	6041	-5.5
	6041	-5.4
	6041	-5.8
	6041	-5.3
	6041	-5.7
	6047	-6.9
	6047	-6.5
	6047	-6.8
	6047	-6.2
	6047	-6.2
	6047	-5.9
	6047	-6.8
	6047	-6.6
	6047	-6.4
	6082	-5.4
	6082	-5.2
	6082	-4.5
	6082	-4.9
	6082	-4.7
	6082	-4.6
	6082	-4.7
	6082	-4.7
	6082	-4.6
	6279	-7.6
	6279	-6.2
	6279	-6.7
	6279	-6
	6279	-6.8
	6279	-6.5
	6279	-6.7
	6279	-6.8
	6279	-6.4
	638678	-6.7
	638678	-6.2
	638678	-5.9
	638678	-6.1
	638678	-6.2
	638678	-6.3
	638678	-5.9
	638678	-6.2
	638678	-5.8
	657	-6.5
	657	-6.2
	657	-5.3
	657	-5.4
	657	-5.8
	657	-6.3
	657	-5.7
	657	-5.7
	657	-5.3
	667477	-7
	667477	-6.1
	667477	-6.2
	667477	-6.1
	667477	-6.2
	667477	-6.4
	667477	-6.1
	667477	-5.9
	667477	-5.9
	6729	-8.5
	6729	-8.1
	6729	-7.9
	6729	-7.4
	6729	-8
	6729	-8
	6729	-7.8
	6729	-7.8
	6729	-7.5
	68P	-6.5
	68P	-5.9
	68P	-6.3
	68P	-6.1
	68P	-6.2
	68P	-6.2
	68P	-6
	68P	-6.3
	68P	-6.4
	6914273	-7.2
	6914273	-6.6
	6914273	-6.5
	6914273	-6.9
	6914273	-6.6
	6914273	-7.1
	6914273	-6.6
	6914273	-6.6
	6914273	-6.8
	6U9	-5.8
	6U9	-5.8
	6U9	-5.3
	6U9	-4.9
	6U9	-4.8
	6U9	-4.9
	6U9	-4.5
	6U9	-4.7
	6U9	-4.7
	7V7	-7.3
	7V7	-6.8
	7V7	-6.5
	7V7	-6.3
	7V7	-6.4
	7V7	-7.2
	7V7	-6.9
	7V7	-6.3
	7V7	-7.1
	92253	-6.2
	92253	-5.6
	92253	-5.9
	92253	-5.7
	92253	-5.7
	92253	-6
	92253	-5.5
	92253	-5.7
	92253	-5.6
	9782	-7.9
	9782	-6.1
	9782	-6.4
	9782	-6.1
	9782	-7.1
	9782	-6.6
	9782	-6.6
	9782	-6.8
	9782	-6.4
	9F2	-7.1
	9F2	-7
	9F2	-6.1
	9F2	-6.7
	9F2	-6.4
	9F2	-6.7
	9F2	-6.1
	9F2	-6.3
	9F2	-6.3
	9SC	-8.1
	9SC	-7.8
	9SC	-7.4
	9SC	-7.4
	9SC	-7.5
	9SC	-7
	9SC	-7.1
	9SC	-7.3
	9SC	-7.4
	9UQ	-6.9
	9UQ	-5.8
	9UQ	-6.5
	9UQ	-6.2
	9UQ	-6.2
	9UQ	-5.7
	9UQ	-5.8
	9UQ	-5.8
	9UQ	-5.7
	BBI	-6.4
	BBI	-6.2
	BBI	-5.9
	BBI	-6
	BBI	-5.8
	BBI	-5.7
	BBI	-5.7
	BBI	-5.7
	BBI	-6
	4369359	-7.5
	4369359	-7.2
	4369359	-6.6
	4369359	-7.1
	4369359	-6.8
	4369359	-6.6
	4369359	-6.7
	4369359	-6.8
	4369359	-6.5
	5035	-8.1
	5035	-7.6
	5035	-7.4
	5035	-7.7
	5035	-8
	5035	-7.4
	5035	-7.9
	5035	-7.6
	5035	-7.8
	C5U	-5.7
	C5U	-5
	C5U	-5
	C5U	-5
	C5U	-4.9
	C5U	-5
	C5U	-5.5
	C5U	-4.8
	C5U	-5.4
	C7H	-7.2
	C7H	-6.9
	C7H	-6.8
	C7H	-6.5
	C7H	-7.1
	C7H	-6.6
	C7H	-7.1
	C7H	-6.6
	C7H	-7.1
	C9F	-5.8
	C9F	-5.3
	C9F	-5.5
	C9F	-5.2
	C9F	-5.3
	C9F	-5.3
	C9F	-5.6
	C9F	-5.2
	C9F	-5.4
	CC9	-7.4
	CC9	-7.2
	CC9	-7.2
	CC9	-6.8
	CC9	-7
	CC9	-7.1
	CC9	-7.3
	CC9	-7
	CC9	-7.1
	CLU	-5.5
	CLU	-5.5
	CLU	-5.2
	CLU	-5.2
	CLU	-5.5
	CLU	-5.4
	CLU	-5.1
	CLU	-5.1
	CLU	-4.8
	DEX	-7.7
	DEX	-7.6
	DEX	-7.4
	DEX	-6.9
	DEX	-6.5
	DEX	-7.3
	DEX	-6.5
	DEX	-6.8
	DEX	-6.4
	DX2	-8
	DX2	-6.8
	DX2	-6.3
	DX2	-7.9
	DX2	-6.1
	DX2	-6.7
	DX2	-6.8
	DX2	-6.1
	DX2	-6.1
	EF2	-8.7
	EF2	-8.7
	EF2	-6.2
	EF2	-7.2
	EF2	-7.3
	EF2	-6.1
	EF2	-6.4
	EF2	-6.7
	EF2	-6.2
	5430	-6.5
	5430	-6.3
	5430	-5.6
	5430	-6.3
	5430	-5.7
	5430	-5.7
	5430	-5.7
	5430	-5.3
	5430	-5.3
	97297	-7.7
	97297	-7
	97297	-5.6
	97297	-6.1
	97297	-5.6
	97297	-6.4
	97297	-5.9
	97297	-5.9
	97297	-5.9
	3440	-6.5
	3440	-5.5
	3440	-6.3
	3440	-5.3
	3440	-5.4
	3440	-5.5
	3440	-5.2
	3440	-5.7
	3440	-6
	4740	-6.3
	4740	-6.3
	4740	-5.7
	4740	-5.5
	4740	-5.4
	4740	-5.4
	4740	-5.5
	4740	-5.4
	4740	-5.2
	3672	-6.4
	3672	-6.4
	3672	-6.1
	3672	-5.6
	3672	-5.5
	3672	-5.6
	3672	-5.6
	3672	-5.8
	3672	-5.8
	4037	-6
	4037	-5.6
	4037	-5.6
	4037	-5.8
	4037	-5.5
	4037	-5.3
	4037	-5.6
	4037	-5.4
	4037	-5.9
	445154	-7
	445154	-7
	445154	-6.6
	445154	-6.8
	445154	-6.8
	445154	-6.3
	445154	-6.5
	445154	-6.5
	445154	-6.1
	2249	-6
	2249	-5.4
	2249	-5.5
	2249	-5.7
	2249	-5.7
	2249	-6
	2249	-5.4
	2249	-5.4
	2249	-5.4
	4946	-5.8
	4946	-4.7
	4946	-5.1
	4946	-5.2
	4946	-4.9
	4946	-5.1
	4946	-5
	4946	-5.4
	4946	-5.2
	2662	-8
	2662	-7
	2662	-7.7
	2662	-7.5
	2662	-6.9
	2662	-7.5
	2662	-7.2
	2662	-7.6
	2662	-7.7
	3333	-5.9
	3333	-5.6
	3333	-5.7
	3333	-5.4
	3333	-5.3
	3333	-5.5
	3333	-5.5
	3333	-5.3
	3333	-5.5
	2995	-6.2
	2995	-6
	2995	-5.5
	2995	-5.9
	2995	-6
	2995	-5.5
	2995	-6.2
	2995	-5.4
	2995	-5.4
	2719	-5.5
	2719	-5.3
	2719	-5.2
	2719	-5.2
	2719	-5.1
	2719	-5
	2719	-5.2
	2719	-5.2
	2719	-5
	5757	-7.1
	5757	-6.1
	5757	-6.8
	5757	-6.9
	5757	-6.7
	5757	-6.4
	5757	-6.3
	5757	-6.6
	5757	-6.4
	6032	-6.9
	6032	-6.3
	6032	-6
	6032	-6.1
	6032	-6.2
	6032	-5.9
	6032	-5.8
	6032	-5.8
	6032	-5.7
	3715	-8
	3715	-7.5
	3715	-6.6
	3715	-7
	3715	-6.4
	3715	-6.3
	3715	-6.5
	3715	-6.4
	3715	-7.3
	6013	-7.4
	6013	-6.6
	6013	-6.8
	6013	-6.5
	6013	-6.4
	6013	-6.7
	6013	-7
	6013	-6.1
	6013	-6.2
	3562	-4.3
	3562	-4.1
	3562	-4
	3562	-3.9
	3562	-4.1
	3562	-4.2
	3562	-4
	3562	-3.8
	3562	-3.7
	679	-2.8
	679	-2.6
	679	-2.7
	679	-2.3
	679	-2.6
	679	-2.2
	679	-2.4
	679	-2.1
	679	-2.1
	6058	-2.8
	6058	-2.7
	6058	-2.6
	6058	-2.4
	6058	-2
	6058	-2.5
	6058	-2.5
	6058	-2.4
	6058	-1.9
	24360	-8.4
	24360	-6.8
	24360	-7
	24360	-7
	24360	-6.9
	24360	-7
	24360	-7
	24360	-7.4
	24360	-6.9
	5566	-6.8
	5566	-6.6
	5566	-6.5
	5566	-6.4
	5566	-6.6
	5566	-6.3
	5566	-6.6
	5566	-6.5
	5566	-6.5
	5994	-7.6
	5994	-6.9
	5994	-7.2
	5994	-6.9
	5994	-6.5
	5994	-6.4
	5994	-6.6
	5994	-7.3
	5994	-6.5
	54675776	-7.3
	54675776	-6.1
	54675776	-6.3
	54675776	-6.8
	54675776	-6.4
	54675776	-6.3
	54675776	-6.1
	54675776	-6.8
	54675776	-6
	54671203	-6.9
	54671203	-6.7
	54671203	-6.4
	54671203	-6.1
	54671203	-6.6
	54671203	-6.1
	54671203	-6.6
	54671203	-6
	54671203	-6.5
	5743	-7.6
	5743	-7.5
	5743	-6.3
	5743	-7.4
	5743	-7.4
	5743	-6.6
	5743	-6.5
	5743	-6.7
	5743	-6.8
	135398744	-7.1
	135398744	-7
	135398744	-6.8
	135398744	-6.8
	135398744	-6.7
	135398744	-6.4
	135398744	-6.7
	135398744	-6.6
	135398744	-6.4
	54675783	-7
	54675783	-6.2
	54675783	-6.6
	54675783	-6.4
	54675783	-6.1
	54675783	-6.3
	54675783	-6.3
	54675783	-6
	54675783	-6.3
	53232	-6.8
	53232	-6.2
	53232	-6.2
	53232	-6.3
	53232	-6.1
	53232	-6.3
	53232	-6.4
	53232	-6
	53232	-6.2
	54454	-6.4
	54454	-5.9
	54454	-6.3
	54454	-5.7
	54454	-5.8
	54454	-5.8
	54454	-5.8
	54454	-6.1
	54454	-5.9
	2733526	-6.6
	2733526	-6.5
	2733526	-6.3
	2733526	-6.1
	2733526	-6.3
	2733526	-6.1
	2733526	-6.4
	2733526	-6.3
	2733526	-6.1
	5280795	-7.1
	5280795	-7.1
	5280795	-6.4
	5280795	-6.5
	5280795	-6.5
	5280795	-6.7
	5280795	-6.9
	5280795	-6.9
	5280795	-6.3
	5281104	-6.9
	5281104	-6.5
	5281104	-6.5
	5281104	-6.7
	5281104	-6.6
	5281104	-6.5
	5281104	-6.9
	5281104	-6.6
	5281104	-6.8
	3763	-5.3
	3763	-4.7
	3763	-5
	3763	-4.7
	3763	-5.1
	3763	-4.5
	3763	-4.6
	3763	-4.5
	3763	-4.6
	60823	-7.3
	60823	-7.1
	60823	-6.4
	60823	-6.4
	60823	-6.6
	60823	-6.9
	60823	-6.4
	60823	-7.1
	60823	-6.6
	5281040	-8.3
	5281040	-7.6
	5281040	-7.9
	5281040	-7.4
	5281040	-7.4
	5281040	-7.5
	5281040	-7.8
	5281040	-7.6
	5281040	-7.4
	2724385	-8.5
	2724385	-8
	2724385	-7.2
	2724385	-7.3
	2724385	-7.7
	2724385	-7.5
	2724385	-7.9
	2724385	-7.2
	2724385	-7.5
	445643	-6.7
	445643	-6.4
	445643	-6
	445643	-6
	445643	-5.7
	445643	-6.3
	445643	-6.1
	445643	-6.2
	445643	-5.7
	135401907	-6.2
	135401907	-6.1
	135401907	-5.9
	135401907	-5.9
	135401907	-5.8
	135401907	-6.1
	135401907	-5.8
	135401907	-6
	135401907	-5.7
	5284616	-8.5
	5284616	-8.2
	5284616	-7.1
	5284616	-7.2
	5284616	-6.9
	5284616	-6.8
	5284616	-8.2
	5284616	-7
	5284616	-7
	16231	-7.6
	16231	-6.5
	16231	-6.3
	16231	-6.2
	16231	-6.1
	16231	-6.4
	16231	-5.5
	16231	-5.3
	16231	-5.6
	5816	-6.5
	5816	-5.4
	5816	-6
	5816	-5.4
	5816	-5.5
	5816	-5.5
	5816	-5.4
	5816	-5.8
	5816	-5.8
	44093	-5.5
	44093	-4.9
	44093	-4.7
	44093	-4.8
	44093	-4.3
	44093	-4.5
	44093	-4.2
	44093	-4.5
	44093	-4.3
	2244	-6.7
	2244	-5.1
	2244	-5
	2244	-6.4
	2244	-5.2
	2244	-5.2
	2244	-4.9
	2244	-4.8
	2244	-5
	FVX	-6.4
	FVX	-6.3
	FVX	-5.4
	FVX	-5.6
	FVX	-5.4
	FVX	-5.4
	FVX	-6.1
	FVX	-5.7
	FVX	-5.5
	GM4	-7.2
	GM4	-6.1
	GM4	-6.7
	GM4	-6.1
	GM4	-5.7
	GM4	-6.2
	GM4	-5.7
	GM4	-6.7
	GM4	-6.4
	GMJ	-7.6
	GMJ	-7.5
	GMJ	-7.1
	GMJ	-7.2
	GMJ	-7.3
	GMJ	-7.3
	GMJ	-7.3
	GMJ	-7.1
	GMJ	-7.1
	H8J	-7.3
	H8J	-6.6
	H8J	-6.3
	H8J	-6.4
	H8J	-6.2
	H8J	-6.9
	H8J	-6.3
	H8J	-6.2
	H8J	-6.3
	ID8	-8.2
	ID8	-6.8
	ID8	-7.1
	ID8	-6.9
	ID8	-6.6
	ID8	-6.5
	ID8	-6.3
	ID8	-6.5
	ID8	-6.2
	IL2	-7
	IL2	-6.4
	IL2	-6.8
	IL2	-6.5
	IL2	-6.2
	IL2	-6.2
	IL2	-6.6
	IL2	-6.1
	IL2	-6.4
	IXX	-6
	IXX	-5.6
	IXX	-5.5
	IXX	-5.9
	IXX	-5.8
	IXX	-6
	IXX	-5.7
	IXX	-5.7
	IXX	-5.5
	LQZ	-5.7
	LQZ	-4.9
	LQZ	-5.7
	LQZ	-5.2
	LQZ	-4.9
	LQZ	-5.6
	LQZ	-5.5
	LQZ	-5.4
	LQZ	-4.7
	LSN	-7.4
	LSN	-7.1
	LSN	-7.2
	LSN	-6.6
	LSN	-6.6
	LSN	-6.9
	LSN	-7
	LSN	-6.8
	LSN	-6.5
	MF8	-5.6
	MF8	-5.6
	MF8	-4.6
	MF8	-4.5
	MF8	-5.2
	MF8	-4.9
	MF8	-4.7
	MF8	-4.3
	MF8	-4.7
	NPS	-7.3
	NPS	-5.7
	NPS	-6.5
	NPS	-5.8
	NPS	-6.5
	NPS	-5.7
	NPS	-5.9
	NPS	-5.7
	NPS	-6.2
	P1B	-7.7
	P1B	-7.7
	P1B	-6.6
	P1B	-6.6
	P1B	-7.1
	P1B	-6.5
	P1B	-7
	P1B	-6.3
	P1B	-6.3
	QDN	-7
	QDN	-6.4
	QDN	-6.2
	QDN	-5.9
	QDN	-5.9
	QDN	-6.4
	QDN	-6.8
	QDN	-6
	QDN	-6.5
	QI9	-6.8
	QI9	-6.4
	QI9	-6.1
	QI9	-6.2
	QI9	-6.2
	QI9	-6.1
	QI9	-6.2
	QI9	-6.4
	QI9	-6.3
	RCX	-7.1
	RCX	-7
	RCX	-6.9
	RCX	-6.8
	RCX	-6.3
	RCX	-6.5
	RCX	-6.3
	RCX	-6.3
	RCX	-6.6
	RFX	-7
	RFX	-6.6
	RFX	-6.1
	RFX	-6.9
	RFX	-6.2
	RFX	-6.1
	RFX	-6.4
	RFX	-6.4
	RFX	-6.2
	RTZ	-6.6
	RTZ	-6.1
	RTZ	-6.5
	RTZ	-6.4
	RTZ	-6.4
	RTZ	-6.2
	RTZ	-6.2
	RTZ	-6.2
	RTZ	-6.3
	SC2	-5.7
	SC2	-4.5
	SC2	-5
	SC2	-4.6
	SC2	-3.9
	SC2	-4.1
	SC2	-3.8
	SC2	-3.9
	SC2	-3.6
	SFX	-6.8
	SFX	-6.3
	SFX	-6.1
	SFX	-6.5
	SFX	-6.7
	SFX	-6.6
	SFX	-6
	SFX	-6.2
	SFX	-6.3
	SRE	-6.4
	SRE	-6.1
	SRE	-6.2
	SRE	-6
	SRE	-6.3
	SRE	-6.1
	SRE	-6.2
	SRE	-6.4
	SRE	-6.3
	TE4	-5.6
	TE4	-5
	TE4	-5.2
	TE4	-5.1
	TE4	-5.3
	TE4	-5.3
	TE4	-5.5
	TE4	-5.1
	TE4	-5.5
	TLS	-9.5
	TLS	-8.7
	TLS	-8.7
	TLS	-8.6
	TLS	-8.6
	TLS	-8.8
	TLS	-9
	TLS	-8.5
	TLS	-8.4
	TP0	-6.6
	TP0	-5.9
	TP0	-6.3
	TP0	-5.6
	TP0	-6.2
	TP0	-5.7
	TP0	-6
	TP0	-5.8
	TP0	-5.6
	XRA	-6.5
	XRA	-6.5
	XRA	-6.2
	XRA	-6.1
	XRA	-6.1
	XRA	-6.1
	XRA	-6.3
	XRA	-6.2
	XRA	-6.1
	YMZ	-7.3
	YMZ	-6.5
	YMZ	-6.7
	YMZ	-6.6
	YMZ	-7.1
	YMZ	-6.9
	YMZ	-6.8
	YMZ	-6.7
	YMZ	-6.5
	Z80	-6.2
	Z80	-5.5
	Z80	-5.9
	Z80	-5.3
	Z80	-5.5
	Z80	-5.8
	Z80	-5.2
	Z80	-5.8
	Z80	-5.3

## Sheet: R87C-PDE3
	CYFIP2 Arg87Cys - Docking Scores (Ligands selected from PDE3)
	Compound CID	Predicted Binding Affinity (Kcal/mol)
	377	-5.8
	377	-5.8
	377	-4.8
	377	-4.9
	377	-4.9
	377	-5.1
	377	-5.1
	377	-5.2
	377	-4.9
	444	-5.9
	444	-5.2
	444	-5.8
	444	-5.4
	444	-5.1
	444	-5.4
	444	-5.2
	444	-5.1
	444	-5.6
	657	-6.1
	657	-5.6
	657	-5.6
	657	-5.6
	657	-5.8
	657	-5.6
	657	-5.5
	657	-5.5
	657	-5.6
	2200	-6.4
	2200	-5.7
	2200	-5.6
	2200	-5.9
	2200	-6.3
	2200	-6.2
	2200	-6.1
	2200	-5.7
	2200	-5.6
	2381	-6.4
	2381	-6.1
	2381	-6.1
	2381	-6
	2381	-6.2
	2381	-6.1
	2381	-6.2
	2381	-6.2
	2381	-6.3
	2471	-6.6
	2471	-6.3
	2471	-5.9
	2471	-6.1
	2471	-6.2
	2471	-5.9
	2471	-6.4
	2471	-6.3
	2471	-5.8
	2474	-6.1
	2474	-6.1
	2474	-6
	2474	-5.7
	2474	-5.8
	2474	-5.9
	2474	-6
	2474	-6
	2474	-6
	2477	-7.2
	2477	-6.8
	2477	-6.7
	2477	-6.8
	2477	-6.9
	2477	-6.8
	2477	-6.9
	2477	-6.9
	2477	-6.7
	2725	-5.7
	2725	-5.1
	2725	-5.5
	2725	-5.4
	2725	-5.2
	2725	-5.2
	2725	-5.2
	2725	-5.5
	2725	-5.2
	2955	-6
	2955	-5.8
	2955	-5.9
	2955	-5.9
	2955	-5.7
	2955	-5.5
	2955	-5.7
	2955	-5.7
	2955	-5.5
	3042	-5.5
	3042	-5.3
	3042	-5.3
	3042	-5
	3042	-4.9
	3042	-4.8
	3042	-4.9
	3042	-4.9
	3042	-4.8
	3108	-5.3
	3108	-4.4
	3108	-5.1
	3108	-4.7
	3108	-5.3
	3108	-4.5
	3108	-5
	3108	-4.9
	3108	-4.8
	3117	-3.9
	3117	-3.8
	3117	-3.7
	3117	-3.7
	3117	-3.8
	3117	-3.8
	3117	-3.8
	3117	-3.9
	3117	-3.8
	3226	-4.6
	3226	-4.5
	3226	-4.5
	3226	-4.5
	3226	-4.4
	3226	-4.1
	3226	-4
	3226	-4.2
	3226	-4.1
	3397	-6.4
	3397	-5.8
	3397	-5.5
	3397	-5.2
	3397	-5.8
	3397	-5.5
	3397	-5.5
	3397	-5.2
	3397	-5.2
	3487	-6.1
	3487	-5.5
	3487	-5.5
	3487	-5.3
	3487	-5.3
	3487	-5.6
	3487	-5.5
	3487	-5.3
	3487	-5.2
	3516	-5.5
	3516	-5.2
	3516	-5.3
	3516	-4.8
	3516	-4.9
	3516	-4.8
	3516	-4.8
	3516	-4.9
	3516	-4.7
	3658	-6.2
	3658	-5.9
	3658	-5.6
	3658	-5.9
	3658	-5.5
	3658	-5.8
	3658	-5.6
	3658	-5.5
	3658	-5.9
	3784	-6.4
	3784	-5.7
	3784	-6
	3784	-6
	3784	-5.6
	3784	-5.8
	3784	-5.7
	3784	-5.6
	3784	-6.1
	4032	-4.5
	4032	-4.5
	4032	-4.3
	4032	-4.5
	4032	-4.3
	4032	-4.4
	4032	-4.4
	4032	-4.5
	4032	-4.5
	4058	-5
	4058	-5
	4058	-4.9
	4058	-5
	4058	-4.8
	4058	-4.7
	4058	-4.9
	4058	-4.9
	4058	-5
	4064	-5
	4064	-4.8
	4064	-4.6
	4064	-4.7
	4064	-4.7
	4064	-4.8
	4064	-4.8
	4064	-4.9
	4064	-4.9
	4095	-6
	4095	-5.8
	4095	-5.5
	4095	-5.6
	4095	-5.4
	4095	-5.5
	4095	-5.7
	4095	-5.8
	4095	-5.7
	4168	-5.1
	4168	-5.1
	4168	-4.8
	4168	-4.8
	4168	-5
	4168	-5
	4168	-4.8
	4168	-5
	4168	-4.8
	4171	-4.9
	4171	-4.9
	4171	-4.6
	4171	-4.6
	4171	-4.5
	4171	-4.7
	4171	-4.8
	4171	-4.8
	4171	-4.8
	4236	-5.9
	4236	-5.7
	4236	-5.8
	4236	-5.6
	4236	-5.8
	4236	-5.4
	4236	-5.6
	4236	-5.5
	4236	-5.5
	4474	-5.9
	4474	-5.5
	4474	-5.7
	4474	-5.6
	4474	-5.6
	4474	-5.6
	4474	-5.7
	4474	-5.7
	4474	-5.7
	4499	-6.4
	4499	-6.1
	4499	-5.5
	4499	-5.5
	4499	-5.5
	4499	-5.5
	4499	-5.9
	4499	-5.5
	4499	-5.5
	4595	-6.9
	4595	-5.9
	4595	-6.1
	4595	-6.2
	4595	-5.7
	4595	-6.5
	4595	-6.6
	4595	-6.4
	4595	-5.8
	4601	-5.7
	4601	-5.7
	4601	-4.9
	4601	-5.4
	4601	-4.9
	4601	-5.6
	4601	-4.9
	4601	-4.9
	4601	-5.2
	4636	-6.2
	4636	-5.9
	4636	-5.2
	4636	-5.9
	4636	-5.5
	4636	-5.6
	4636	-5.4
	4636	-5.4
	4636	-5.2
	4688	-4.9
	4688	-4.6
	4688	-4.5
	4688	-4.8
	4688	-4.7
	4688	-4.5
	4688	-4.8
	4688	-4.5
	4688	-4.5
	4761	-5.4
	4761	-5.2
	4761	-5
	4761	-4.9
	4761	-5.3
	4761	-4.9
	4761	-5
	4761	-5
	4761	-5.3
	4768	-5
	4768	-5
	4768	-4.6
	4768	-4.6
	4768	-4.6
	4768	-4.8
	4768	-4.6
	4768	-4.9
	4768	-5
	4828	-5.3
	4828	-5.3
	4828	-5.1
	4828	-5.3
	4828	-5
	4828	-4.6
	4828	-5.1
	4828	-5.3
	4828	-5.3
	4911	-5.5
	4911	-5.4
	4911	-5.5
	4911	-5.3
	4911	-5.1
	4911	-5
	4911	-5
	4911	-5.2
	4911	-5.1
	4914	-5.1
	4914	-5
	4914	-4.7
	4914	-4.8
	4914	-4.8
	4914	-5.1
	4914	-4.8
	4914	-5
	4914	-4.9
	4927	-6.3
	4927	-5.3
	4927	-5.6
	4927	-5.5
	4927	-5.9
	4927	-6.1
	4927	-6.1
	4927	-5.4
	4927	-5.7
	4932	-6
	4932	-5.8
	4932	-5.7
	4932	-5.8
	4932	-5.6
	4932	-5.7
	4932	-5.7
	4932	-5.6
	4932	-5.6
	5002	-6.4
	5002	-5.9
	5002	-5.9
	5002	-6.1
	5002	-5.7
	5002	-5.7
	5002	-6.4
	5002	-5.9
	5002	-5.8
	5073	-8.3
	5073	-8
	5073	-7.8
	5073	-8.2
	5073	-8
	5073	-7.6
	5073	-7.9
	5073	-7.6
	5073	-8.2
	5487	-5.8
	5487	-5.7
	5487	-5.2
	5487	-5.7
	5487	-5.7
	5487	-5.2
	5487	-5.3
	5487	-5.4
	5487	-5.4
	5572	-6.6
	5572	-6.2
	5572	-6
	5572	-6.3
	5572	-5.8
	5572	-6.1
	5572	-6.5
	5572	-6.2
	5572	-6.2
	5593	-6.1
	5593	-5.9
	5593	-5.8
	5593	-5.8
	5593	-5.7
	5593	-5.6
	5593	-5.8
	5593	-5.8
	5593	-5.9
	5656	-6
	5656	-5.5
	5656	-5.6
	5656	-5.8
	5656	-5.6
	5656	-5.8
	5656	-5.5
	5656	-5.6
	5656	-5.6
	5732	-7.2
	5732	-6
	5732	-6.3
	5732	-5.8
	5732	-6.1
	5732	-5.9
	5732	-6.5
	5732	-6.5
	5732	-6.4
	5770	-7.9
	5770	-7.8
	5770	-7.2
	5770	-7.2
	5770	-7.2
	5770	-7.5
	5770	-7.4
	5770	-7.3
	5770	-7.2
	5775	-6.3
	5775	-6.2
	5775	-6.3
	5775	-6
	5775	-6.1
	5775	-6
	5775	-5.9
	5775	-6.1
	5775	-6.3
	5794	-5.7
	5794	-5.1
	5794	-5.2
	5794	-5.2
	5794	-5.1
	5794	-5.2
	5794	-5.3
	5794	-5.3
	5794	-5.2
	5870	-7.3
	5870	-6.7
	5870	-7
	5870	-6.6
	5870	-6.5
	5870	-6.6
	5870	-7.1
	5870	-6.8
	5870	-6.5
	6041	-5.7
	6041	-5.5
	6041	-5
	6041	-5.4
	6041	-5.5
	6041	-4.8
	6041	-5
	6041	-4.9
	6041	-4.9
	6047	-5.6
	6047	-5.3
	6047	-5.6
	6047	-5.5
	6047	-5.3
	6047	-5.5
	6047	-5.3
	6047	-5.2
	6047	-5.5
	6082	-5.2
	6082	-4.8
	6082	-5
	6082	-4.7
	6082	-4.9
	6082	-4.9
	6082	-4.8
	6082	-5.2
	6082	-4.6
	6279	-7
	6279	-6.1
	6279	-6.7
	6279	-5.8
	6279	-6
	6279	-6.4
	6279	-6
	6279	-5.9
	6279	-6.6
	6729	-7.6
	6729	-7.2
	6729	-7
	6729	-7.2
	6729	-7
	6729	-7.4
	6729	-7.6
	6729	-7.4
	6729	-6.9
	9782	-7.7
	9782	-7.6
	9782	-6.4
	9782	-6.3
	9782	-6.2
	9782	-6.1
	9782	-7
	9782	-6.9
	9782	-6.1
	10836	-4.9
	10836	-4.5
	10836	-4.7
	10836	-4.5
	10836	-4.9
	10836	-4.9
	10836	-4.5
	10836	-4.4
	10836	-4.7
	16362	-7.7
	16362	-7.4
	16362	-7.4
	16362	-7.4
	16362	-7.2
	16362	-7
	16362	-7.6
	16362	-7.4
	16362	-7.3
	26757	-5.3
	26757	-4.8
	26757	-4.9
	26757	-4.7
	26757	-4.8
	26757	-5
	26757	-4.9
	26757	-5.1
	26757	-4.9
	33741	-6.4
	33741	-5.7
	33741	-5.3
	33741	-5.4
	33741	-5.3
	33741	-5.7
	33741	-5.4
	33741	-5.3
	33741	-5.5
	47811	-6.4
	47811	-6.3
	47811	-6.3
	47811	-5.8
	47811	-5.8
	47811	-5.7
	47811	-5.9
	47811	-6
	47811	-6.1
	54687	-5.7
	54687	-5.5
	54687	-5.5
	54687	-5.5
	54687	-5.6
	54687	-5.4
	54687	-5.4
	54687	-5.4
	54687	-5.4
	56959	-7.1
	56959	-7
	56959	-6.5
	56959	-7
	56959	-6.7
	56959	-7
	56959	-6.9
	56959	-6.7
	56959	-6.9
	92253	-6.2
	92253	-6
	92253	-6
	92253	-5.8
	92253	-5.6
	92253	-6
	92253	-6
	92253	-6.1
	92253	-5.6
	101989	-7.5
	101989	-6.9
	101989	-6.2
	101989	-6
	101989	-6.8
	101989	-6.5
	101989	-6
	101989	-6.2
	101989	-6.4
	132496	-5.9
	132496	-5.3
	132496	-5.7
	132496	-5.3
	132496	-5.8
	132496	-5.3
	132496	-5.3
	132496	-5.5
	132496	-5.2
	132999	-6.9
	132999	-6.7
	132999	-6.6
	132999	-6.5
	132999	-6.8
	132999	-6.6
	132999	-6.5
	132999	-6.5
	132999	-6.7
	208902	-6.2
	208902	-5.8
	208902	-6
	208902	-5.8
	208902	-5.7
	208902	-6.2
	208902	-5.7
	208902	-6.1
	208902	-6.1
	638678	-8.1
	638678	-7
	638678	-7.3
	638678	-6.6
	638678	-6.9
	638678	-6.8
	638678	-7
	638678	-6.8
	638678	-7.3
	667477	-6.8
	667477	-6.3
	667477	-6.2
	667477	-6.5
	667477	-6
	667477	-6.7
	667477	-6
	667477	-6.1
	667477	-6.1
	1548943	-6.3
	1548943	-5.9
	1548943	-6
	1548943	-5.8
	1548943	-6
	1548943	-6
	1548943	-6
	1548943	-5.9
	1548943	-5.9
	3000322	-6.1
	3000322	-5.6
	3000322	-5.7
	3000322	-5.9
	3000322	-5.8
	3000322	-5.7
	3000322	-6
	3000322	-6
	3000322	-5.8
	5282381	-5.5
	5282381	-5.2
	5282381	-4.9
	5282381	-5.5
	5282381	-5.4
	5282381	-5.5
	5282381	-5
	5282381	-5.1
	5282381	-5
	5311068	-5.9
	5311068	-5.2
	5311068	-5.2
	5311068	-5.3
	5311068	-5.5
	5311068	-5.7
	5311068	-5.6
	5311068	-5.3
	5311068	-5.6
	5360696	-6.3
	5360696	-5.9
	5360696	-5.9
	5360696	-6.3
	5360696	-6.3
	5360696	-6.1
	5360696	-6
	5360696	-5.6
	5360696	-5.9
	5361092	-7.1
	5361092	-7
	5361092	-7
	5361092	-6.2
	5361092	-6.7
	5361092	-6.4
	5361092	-6.6
	5361092	-6.2
	5361092	-6.9
	5388962	-7
	5388962	-5.8
	5388962	-6
	5388962	-6
	5388962	-5.8
	5388962	-6.2
	5388962	-5.9
	5388962	-5.8
	5388962	-6.1
	5702063	-5.8
	5702063	-5.8
	5702063	-5.4
	5702063	-5.2
	5702063	-5.2
	5702063	-5.3
	5702063	-5.3
	5702063	-5.2
	5702063	-5.1
	6914273	-7.1
	6914273	-6.2
	6914273	-6.7
	6914273	-6.2
	6914273	-6.8
	6914273	-6.6
	6914273	-6.2
	6914273	-6.7
	6914273	-6.2
	135398737	-7.2
	135398737	-7.2
	135398737	-6.5
	135398737	-6.5
	135398737	-6.4
	135398737	-6.2
	135398737	-6.8
	135398737	-6.5
	135398737	-6.3
	06X	-6.3
	06X	-5.6
	06X	-5.5
	06X	-5.2
	06X	-5.7
	06X	-5.8
	06X	-5.7
	06X	-5.2
	06X	-5.4
	08Y	-8.9
	08Y	-8.2
	08Y	-8.4
	08Y	-8
	08Y	-7.7
	08Y	-8.3
	08Y	-7.6
	08Y	-8
	08Y	-7.9
	20J	-6.1
	20J	-5.1
	20J	-5
	20J	-5
	20J	-5.2
	20J	-5.5
	20J	-5.3
	20J	-5.7
	20J	-5.4
	29E	-6.5
	29E	-5.9
	29E	-6.2
	29E	-5.6
	29E	-5.6
	29E	-5.6
	29E	-5.6
	29E	-5.6
	29E	-5.6
	2C0	-5.7
	2C0	-5.7
	2C0	-5.7
	2C0	-5.7
	2C0	-5.1
	2C0	-5.3
	2C0	-5.1
	2C0	-5.2
	2C0	-5.2
	2C0	-5.5
	2C0	-5.5
	2C0	-5.4
	2C0	-5.5
	2C0	-5.4
	2C0	-5.4
	2C0	-5.4
	2C0	-5.4
	2C0	-5.1
	2C0	-5.2
	2C0	-5.2
	2C0	-5.2
	2C0	-5.2
	2C0	-5.1
	2C0	-5.3
	2C0	-5.2
	2C0	-5.3
	2C0	-5.2
	2C0	-5.2
	2C0	-5.6
	2C0	-5.6
	2C0	-5.6
	2C0	-5.6
	2C0	-5.6
	2C0	-5.5
	2C0	-5.6
	2C0	-5.5
	4YH	-1.2
	4YH	-0.8
	4YH	-0.9
	4YH	-0.7
	4YH	-0.7
	4YH	-0.8
	4YH	-0.7
	4YH	-0.7
	4YH	-1
	5RL	-7.1
	5RL	-6.8
	5RL	-6.8
	5RL	-6.5
	5RL	-6.4
	5RL	-6.5
	5RL	-6.7
	5RL	-7
	5RL	-6.9
	68P	-6.3
	68P	-5.7
	68P	-5.9
	68P	-6
	68P	-5.7
	68P	-5.7
	68P	-6.1
	68P	-5.6
	68P	-5.6
	6U9	-4.9
	6U9	-4.9
	6U9	-4.5
	6U9	-4.5
	6U9	-4.2
	6U9	-4.2
	6U9	-4.1
	6U9	-4.1
	6U9	-4
	7V7	-6.5
	7V7	-6.4
	7V7	-6.3
	7V7	-6.2
	7V7	-6.3
	7V7	-6.3
	7V7	-6.4
	7V7	-6.2
	7V7	-6.2
	9F2	-7.9
	9F2	-7.8
	9F2	-7
	9F2	-7.1
	9F2	-7.4
	9F2	-7.2
	9F2	-6.8
	9F2	-7
	9F2	-6.9
	9SC	-7.6
	9SC	-7.6
	9SC	-7.4
	9SC	-7.6
	9SC	-6.9
	9SC	-7
	9SC	-6.8
	9SC	-7.1
	9SC	-6.8
	9UQ	-5.9
	9UQ	-5.4
	9UQ	-5.7
	9UQ	-5.4
	9UQ	-5.7
	9UQ	-5.2
	9UQ	-5.8
	9UQ	-5.7
	9UQ	-5.3
	BBI	-5.9
	BBI	-5.4
	BBI	-5.6
	BBI	-5.4
	BBI	-5.4
	BBI	-5.6
	BBI	-5.5
	BBI	-5.3
	BBI	-5.3
	4369359	-7.2
	4369359	-6.8
	4369359	-6.9
	4369359	-6.9
	4369359	-6.8
	4369359	-7
	4369359	-7
	4369359	-7.1
	4369359	-6.9
	5035	-7.7
	5035	-7.6
	5035	-7.1
	5035	-6.9
	5035	-7.3
	5035	-7.5
	5035	-7.2
	5035	-7
	5035	-7.3
	C5U	-6
	C5U	-5.6
	C5U	-5.7
	C5U	-5.3
	C5U	-5.8
	C5U	-5.3
	C5U	-5.3
	C5U	-5.8
	C5U	-5.5
	C7H	-7.2
	C7H	-6.7
	C7H	-6.9
	C7H	-6.8
	C7H	-7
	C7H	-6.8
	C7H	-6.8
	C7H	-6.9
	C7H	-6.7
	C9F	-5.8
	C9F	-5.2
	C9F	-4.9
	C9F	-5
	C9F	-5.7
	C9F	-5.4
	C9F	-5.3
	C9F	-4.9
	C9F	-4.9
	CC9	-7
	CC9	-6.8
	CC9	-6.7
	CC9	-6.7
	CC9	-6.7
	CC9	-6.7
	CC9	-6.6
	CC9	-6.6
	CC9	-6.7
	CLU	-5.4
	CLU	-5.1
	CLU	-5.4
	CLU	-5
	CLU	-5
	CLU	-5.1
	CLU	-5.3
	CLU	-4.9
	CLU	-5
	DEX	-7
	DEX	-6.5
	DEX	-6.3
	DEX	-5.9
	DEX	-5.9
	DEX	-6
	DEX	-7
	DEX	-6.6
	DEX	-5.9
	DX2	-7.4
	DX2	-6.6
	DX2	-7.1
	DX2	-6.2
	DX2	-6.3
	DX2	-6.9
	DX2	-6.4
	DX2	-6.6
	DX2	-6.6
	EF2	-8.5
	EF2	-8.5
	EF2	-6.6
	EF2	-6.7
	EF2	-6.3
	EF2	-7
	EF2	-7
	EF2	-6.5
	EF2	-6.2
	5430	-5.7
	5430	-4.9
	5430	-5.4
	5430	-5.3
	5430	-5.4
	5430	-5
	5430	-5.4
	5430	-5.3
	5430	-5
	97297	-6.8
	97297	-6.2
	97297	-6.8
	97297	-5.7
	97297	-5.8
	97297	-5.9
	97297	-5.9
	97297	-6
	97297	-5.8
	3440	-6.8
	3440	-5.6
	3440	-5.8
	3440	-5.9
	3440	-5.8
	3440	-5.9
	3440	-5.6
	3440	-5.6
	3440	-5.7
	4740	-5.8
	4740	-5.8
	4740	-5.5
	4740	-5.7
	4740	-5.4
	4740	-5.4
	4740	-5.4
	4740	-5.7
	4740	-5.7
	3672	-5.7
	3672	-4.9
	3672	-5.3
	3672	-5.2
	3672	-5.3
	3672	-5
	3672	-4.9
	3672	-4.9
	3672	-5.1
	4037	-6.5
	4037	-6.4
	4037	-6.1
	4037	-6.2
	4037	-6.2
	4037	-6.4
	4037	-5.9
	4037	-6.2
	4037	-5.9
	445154	-6.3
	445154	-6.2
	445154	-5.8
	445154	-6.2
	445154	-6.3
	445154	-6.2
	445154	-6
	445154	-6.2
	445154	-6
	2249	-5.2
	2249	-4.9
	2249	-5.1
	2249	-4.9
	2249	-5
	2249	-5
	2249	-5
	2249	-4.8
	2249	-4.9
	4946	-5.3
	4946	-4.8
	4946	-4.6
	4946	-5.3
	4946	-5.1
	4946	-5.3
	4946	-5
	4946	-5.1
	4946	-4.9
	2662	-7.3
	2662	-6.8
	2662	-7
	2662	-6.8
	2662	-6.7
	2662	-7
	2662	-6.7
	2662	-6.7
	2662	-7
	3333	-6.4
	3333	-6.2
	3333	-5.3
	3333	-5.3
	3333	-5.4
	3333	-5.5
	3333	-6
	3333	-5.5
	3333	-5.2
	2995	-6.3
	2995	-6
	2995	-6
	2995	-5.8
	2995	-6
	2995	-5.9
	2995	-5.9
	2995	-6.1
	2995	-6.1
	2719	-5.5
	2719	-5.4
	2719	-5.4
	2719	-5.1
	2719	-5.2
	2719	-5.4
	2719	-5.5
	2719	-5
	2719	-5.5
	5757	-6.8
	5757	-6.3
	5757	-6.5
	5757	-6.7
	5757	-6.3
	5757	-6.3
	5757	-6.7
	5757	-6.6
	5757	-6.3
	6032	-6
	6032	-5.4
	6032	-5.6
	6032	-5.3
	6032	-5.3
	6032	-5.6
	6032	-5.2
	6032	-5.6
	6032	-5.7
	3715	-7.1
	3715	-7
	3715	-6.3
	3715	-6.5
	3715	-6.4
	3715	-6.3
	3715	-6.9
	3715	-6.8
	3715	-6.3
	6013	-7.2
	6013	-6.5
	6013	-6.7
	6013	-6.2
	6013	-6.3
	6013	-6.3
	6013	-6.5
	6013	-6.2
	6013	-6.3
	3562	-3.9
	3562	-3.7
	3562	-3.7
	3562	-3.4
	3562	-3.6
	3562	-3.5
	3562	-3.5
	3562	-3.6
	3562	-3.5
	679	-2.6
	679	-2.4
	679	-2.4
	679	-2.3
	679	-2.4
	679	-2.3
	679	-2.3
	679	-2.1
	679	-2.2
	6058	-2.6
	6058	-2.2
	6058	-2.5
	6058	-2.2
	6058	-2.3
	6058	-2.2
	6058	-2.2
	6058	-2.2
	6058	-2.2
	24360	-7.5
	24360	-7.2
	24360	-7.1
	24360	-7
	24360	-6.6
	24360	-6.6
	24360	-7
	24360	-6.8
	24360	-6.6
	5566	-6.7
	5566	-6.3
	5566	-6.4
	5566	-6.5
	5566	-6.5
	5566	-6.2
	5566	-6.6
	5566	-6.7
	5566	-6.3
	5994	-7
	5994	-6.5
	5994	-6.3
	5994	-6.5
	5994	-6.6
	5994	-6.7
	5994	-6.3
	5994	-6.3
	5994	-6.4
	54675776	-7.1
	54675776	-6.7
	54675776	-6.2
	54675776	-7
	54675776	-6.6
	54675776	-7
	54675776	-6.4
	54675776	-6.2
	54675776	-6.3
	54671203	-6.8
	54671203	-5.9
	54671203	-6.6
	54671203	-6.3
	54671203	-6.5
	54671203	-6
	54671203	-6.1
	54671203	-5.9
	54671203	-6.2
	5743	-7
	5743	-6.5
	5743	-5.8
	5743	-5.8
	5743	-6.3
	5743	-6.1
	5743	-6.2
	5743	-7
	5743	-6.6
	135398744	-7.5
	135398744	-7.1
	135398744	-7.4
	135398744	-6.7
	135398744	-7.1
	135398744	-7.2
	135398744	-6.9
	135398744	-6.9
	135398744	-6.8
	54675783	-8.1
	54675783	-7.4
	54675783	-6.1
	54675783	-6.3
	54675783	-6
	54675783	-6.6
	54675783	-7.2
	54675783	-6
	54675783	-7.4
	53232	-6.7
	53232	-6.4
	53232	-6.2
	53232	-6.5
	53232	-6
	53232	-6
	53232	-6.2
	53232	-6.5
	53232	-6.3
	54454	-6.4
	54454	-5.9
	54454	-6
	54454	-5.9
	54454	-5.6
	54454	-5.6
	54454	-5.7
	54454	-5.8
	54454	-5.4
	2733526	-6.5
	2733526	-6.4
	2733526	-6.4
	2733526	-6.2
	2733526	-6.3
	2733526	-6.3
	2733526	-6.2
	2733526	-6.4
	2733526	-6.3
	5280795	-6.7
	5280795	-6.6
	5280795	-6.4
	5280795	-6
	5280795	-6.3
	5280795	-6
	5280795	-6.5
	5280795	-6
	5280795	-6.1
	5281104	-7.7
	5281104	-6.9
	5281104	-7.6
	5281104	-7.3
	5281104	-7.1
	5281104	-7.5
	5281104	-6.9
	5281104	-6.9
	5281104	-6.9
	3763	-4.7
	3763	-4.2
	3763	-4.1
	3763	-4.1
	3763	-4.4
	3763	-4.4
	3763	-4.3
	3763	-4.1
	3763	-4.1
	60823	-6.6
	60823	-6.1
	60823	-6.3
	60823	-6.1
	60823	-6.5
	60823	-6.1
	60823	-6.3
	60823	-6.4
	60823	-6.4
	5281040	-8.2
	5281040	-7.6
	5281040	-7.9
	5281040	-8.1
	5281040	-8.1
	5281040	-7.6
	5281040	-7.7
	5281040	-7.4
	5281040	-7.6
	2724385	-8
	2724385	-7.4
	2724385	-7.8
	2724385	-6.7
	2724385	-6.8
	2724385	-7.5
	2724385	-7.1
	2724385	-7.7
	2724385	-6.8
	445643	-6.4
	445643	-6.4
	445643	-5.7
	445643	-5.9
	445643	-6.1
	445643	-5.5
	445643	-5.4
	445643	-5.1
	445643	-5.1
	135401907	-5.8
	135401907	-5.6
	135401907	-4.9
	135401907	-5
	135401907	-4.8
	135401907	-4.8
	135401907	-5.1
	135401907	-4.8
	135401907	-5.5
	5284616	-7
	5284616	-5.6
	5284616	-6.1
	5284616	-5
	5284616	-5.4
	5284616	-6.4
	5284616	-5.5
	5284616	-5.3
	16231	-7.2
	16231	-6.4
	16231	-5.9
	16231	-6.3
	16231	-6
	16231	-5.5
	16231	-5.3
	16231	-5.5
	16231	-5.6
	5816	-5.5
	5816	-5
	5816	-5.4
	5816	-4.9
	5816	-5.4
	5816	-5.4
	5816	-5.1
	5816	-5.2
	5816	-5
	44093	-5.5
	44093	-4.7
	44093	-4.7
	44093	-4.6
	44093	-4.6
	44093	-4.6
	44093	-4.5
	44093	-5
	44093	-4.5
	2244	-5.7
	2244	-5.3
	2244	-5.7
	2244	-5.2
	2244	-5.6
	2244	-5.6
	2244	-5.1
	2244	-5.3
	2244	-5.2
	FVX	-5.7
	FVX	-5.4
	FVX	-5.1
	FVX	-5.6
	FVX	-5
	FVX	-5.3
	FVX	-5.2
	FVX	-5
	FVX	-5
	GM4	-6.7
	GM4	-6.4
	GM4	-5.7
	GM4	-6.2
	GM4	-6
	GM4	-6.6
	GM4	-6.5
	GM4	-6.2
	GM4	-6.6
	GMJ	-6.9
	GMJ	-6.5
	GMJ	-6.2
	GMJ	-6.1
	GMJ	-6.1
	GMJ	-6
	GMJ	-6.7
	GMJ	-6.4
	GMJ	-6.6
	H8J	-7.6
	H8J	-7
	H8J	-6.8
	H8J	-6.6
	H8J	-6.7
	H8J	-7
	H8J	-6.2
	H8J	-6.7
	H8J	-6.3
	ID8	-6.4
	ID8	-5.8
	ID8	-6
	ID8	-5.9
	ID8	-6
	ID8	-6.1
	ID8	-6.1
	ID8	-6
	ID8	-6.3
	IL2	-6.7
	IL2	-6.4
	IL2	-6.7
	IL2	-6.5
	IL2	-6.1
	IL2	-6.1
	IL2	-6.5
	IL2	-6.1
	IL2	-6.5
	IXX	-6.4
	IXX	-6.2
	IXX	-5.9
	IXX	-5.3
	IXX	-6.1
	IXX	-5.3
	IXX	-5.3
	IXX	-5.3
	IXX	-5.4
	LQZ	-5.8
	LQZ	-5.7
	LQZ	-5.3
	LQZ	-5.3
	LQZ	-5.1
	LQZ	-5.1
	LQZ	-5
	LQZ	-5.1
	LQZ	-5.1
	LSN	-6.4
	LSN	-6.4
	LSN	-6.3
	LSN	-6.4
	LSN	-6.1
	LSN	-6.1
	LSN	-5.9
	LSN	-6.1
	LSN	-6.1
	MF8	-5.3
	MF8	-4.8
	MF8	-4.6
	MF8	-4.3
	MF8	-4.3
	MF8	-4.1
	MF8	-4.5
	MF8	-4
	MF8	-4.2
	NPS	-6.5
	NPS	-5.9
	NPS	-6.2
	NPS	-5.8
	NPS	-5.6
	NPS	-5.7
	NPS	-6.3
	NPS	-5.6
	NPS	-6.3
	P1B	-7.4
	P1B	-6.8
	P1B	-6.5
	P1B	-6.6
	P1B	-7
	P1B	-6.5
	P1B	-6.4
	P1B	-6.7
	P1B	-6.5
	QDN	-6.4
	QDN	-5.9
	QDN	-6
	QDN	-6.3
	QDN	-6.3
	QDN	-6.1
	QDN	-6.2
	QDN	-6.4
	QDN	-5.9
	QI9	-6.3
	QI9	-5.9
	QI9	-5.8
	QI9	-6.2
	QI9	-6.1
	QI9	-6.1
	QI9	-6.1
	QI9	-6.1
	QI9	-6.2
	RCX	-6.6
	RCX	-6
	RCX	-6.5
	RCX	-5.9
	RCX	-5.9
	RCX	-6.5
	RCX	-6
	RCX	-5.8
	RCX	-6.5
	RFX	-6.1
	RFX	-5.8
	RFX	-5.5
	RFX	-5.4
	RFX	-5.7
	RFX	-5.5
	RFX	-6
	RFX	-5.9
	RFX	-5.5
	RTZ	-6.7
	RTZ	-6.5
	RTZ	-6.3
	RTZ	-6.1
	RTZ	-5.8
	RTZ	-5.8
	RTZ	-6
	RTZ	-5.9
	RTZ	-6.5
	SC2	-4.5
	SC2	-4.3
	SC2	-4.3
	SC2	-4.5
	SC2	-4.1
	SC2	-4.2
	SC2	-4.2
	SC2	-4.4
	SC2	-4
	SFX	-6.4
	SFX	-6.2
	SFX	-5.8
	SFX	-6
	SFX	-5.9
	SFX	-5.9
	SFX	-6.2
	SFX	-5.7
	SFX	-5.8
	SRE	-6.7
	SRE	-6.1
	SRE	-6.1
	SRE	-6.2
	SRE	-6
	SRE	-6.3
	SRE	-6.4
	SRE	-5.9
	SRE	-5.9
	TE4	-5.2
	TE4	-5.2
	TE4	-4.9
	TE4	-5
	TE4	-5.2
	TE4	-4.8
	TE4	-5
	TE4	-5
	TE4	-5
	TLS	-9.2
	TLS	-9.1
	TLS	-8.9
	TLS	-8.6
	TLS	-8.9
	TLS	-8.6
	TLS	-9.2
	TLS	-9
	TLS	-8.8
	TP0	-6.9
	TP0	-6.6
	TP0	-6.5
	TP0	-6.2
	TP0	-6.5
	TP0	-6.1
	TP0	-6.5
	TP0	-6.1
	TP0	-6.3
	XRA	-6.6
	XRA	-6.1
	XRA	-6.5
	XRA	-6.5
	XRA	-6.3
	XRA	-6
	XRA	-6
	XRA	-6.4
	XRA	-6.6
	YMZ	-7.5
	YMZ	-6.5
	YMZ	-6.4
	YMZ	-6.5
	YMZ	-7
	YMZ	-6.3
	YMZ	-6.7
	YMZ	-7.1
	YMZ	-6.8
	Z80	-6.1
	Z80	-5.3
	Z80	-5.5
	Z80	-5.6
	Z80	-6
	Z80	-5.3
	Z80	-5.6
	Z80	-5.3
	Z80	-5.8

## Sheet: Summary
	CYFIP2 modelo WT - Scores do Docking (Ligands selected from Drugbank)				CYFIP2 modelo Arg87Cys - Scores do Docking (Ligands selected from Drugbank)				CYFIP2 modelo WT - Scores do Docking (Ligands selected from PDE3 databank)				CYFIP2 modelo Arg87Cys- Scores do Docking (Ligands selected from PDE3 databank)
	ID	Compound CID	Min. Predicted Binding Affinity (Kcal/mol)		ID	Compound CID	Min. Predicted Binding Affinity (Kcal/mol)		ID	Compound CID/ Compound PDB	Min. Predicted Binding Affinity (Kcal/mol)		ID	Compound CID/ Compound PDB	Min. Predicted Binding Affinity (Kcal/mol)
	1	16063245	-10.4		1	11714580	-9.7		1	16362	-9.6		1	TLS	-9.2
	2	104903	-10.3		2	448407	-9.6		2	TLS	-9.5		2	08Y	-8.9
	3	448408	-10.3		3	11656518	-9.6		3	08Y	-9.1		3	EF2	-8.5
	4	448062	-10.1		4	104903	-9.5		4	5073	-8.7		4	5073	-8.3
	5	148201	-10		5	448408	-9.5		5	EF2	-8.7		5	5281040	-8.2
	6	11317439	-10		6	447945	-9.5		6	2724385	-8.5		6	638678	-8.1
	7	119373	-9.9		7	11319053	-9.5		7	6729	-8.5		7	54675783	-8.1
	8	447945	-9.9		8	15991573	-9.5		8	5284616	-8.5		8	2724385	-8
	9	447523	-9.9		9	16678941	-9.5		9	24360	-8.4		9	9F2	-7.9
	10	10138993	-9.9		10	176167	-9.4		10	5281040	-8.3		10	5770	-7.9
	11	11952989	-9.9		11	16063245	-9.4		11	ID8	-8.2		11	16362	-7.7
	12	10621	-9.8		12	24767976	-9.4		12	9SC	-8.1		12	9782	-7.7
	13	656932	-9.8		13	446552	-9.3		13	5035	-8.1		13	5035	-7.7
	14	10113978	-9.8		14	10200651	-9.3		14	DX2	-8		14	5281104	-7.7
	15	11753673	-9.8		15	135390910	-9.3		15	3715	-8		15	H8J	-7.6
	16	121301049	-9.8		16	11387605	-9.3		16	2662	-8		16	9SC	-7.6
	17	24737629	-9.8		17	11753673	-9.3		17	9782	-7.9		17	6729	-7.6
	18	154000	-9.7		18	11570626	-9.3		18	132999	-7.9		18	YMZ	-7.5
	19	447524	-9.7		19	187764	-9.2		19	P1B	-7.7		19	135398744	-7.5
	20	10074640	-9.7		20	213037	-9.2		20	97297	-7.7		20	101989	-7.5
	21	11505444	-9.7		21	10113978	-9.2		21	DEX	-7.7		21	24360	-7.5
	22	135390910	-9.7		22	10621	-9.1		22	GMJ	-7.6		22	DX2	-7.4
	23	16678941	-9.7		23	447523	-9.1		23	16231	-7.6		23	P1B	-7.4
	24	16362	-9.6		24	448942	-9.1		24	5994	-7.6		24	2662	-7.3
	25	5481481	-9.6		25	657141	-9.1		25	6279	-7.6		25	5870	-7.3
	26	11703306	-9.6		26	448662	-9.1		26	5743	-7.6		26	C7H	-7.2
	27	24767976	-9.6		27	448062	-9.1		27	5870	-7.5		27	5732	-7.2
	28	11387605	-9.6		28	11527495	-9.1		28	4369359	-7.5		28	135398737	-7.2
	29	447622	-9.5		29	119026214	-9.1		29	CC9	-7.4		29	6013	-7.2
	30	16086422	-9.5		30	219090	-9		30	101989	-7.4		30	16231	-7.2
	31	15991573	-9.5		31	445306	-9		31	6013	-7.4		31	4369359	-7.2
	32	11714580	-9.5		32	445756	-9		32	LSN	-7.4		32	2477	-7.2
	33	22479942	-9.5		33	657098	-9		33	5770	-7.4		33	56959	-7.1
	34	11977753	-9.5		34	4369128	-9		34	7V7	-7.3		34	5361092	-7.1
	35	208951	-9.4		35	135565709	-9		35	H8J	-7.3		35	6914273	-7.1
	36	448407	-9.4		36	11505444	-9		36	60823	-7.3		36	5RL	-7.1
	37	10437018	-9.4		37	16007088	-9		37	54675776	-7.3		37	54675776	-7.1
	38	10052040	-9.4		38	23649154	-9		38	NPS	-7.3		38	3715	-7.1
	39	4369379	-9.4		39	118374999	-9		39	YMZ	-7.3		39	5284616	-7
	40	16040294	-9.4		40	168871	-8.9		40	2477	-7.3		40	5388962	-7
	41	16058682	-9.4		41	119373	-8.9		41	C7H	-7.2		41	5743	-7
	42	24771824	-9.4		42	159324	-8.9		42	135398737	-7.2		42	DEX	-7
	43	16750059	-9.4		43	5288251	-8.9		43	5RL	-7.2		43	CC9	-7
	44	11656518	-9.4		44	11167118	-8.9		44	GM4	-7.2		44	5994	-7
	45	213022	-9.3		45	447527	-8.9		45	5572	-7.2		45	6279	-7
	46	5288593	-9.3		46	5287443	-8.9		46	4474	-7.2		46	TP0	-6.9
	47	5287443	-9.3		47	448024	-8.9		47	5732	-7.2		47	132999	-6.9
	48	10298385	-9.3		48	119057475	-8.9		48	6914273	-7.2		48	GMJ	-6.9
	49	119057475	-9.3		49	24737629	-8.9		49	56959	-7.2		49	4595	-6.9
	50	135565709	-9.3		50	118323590	-8.9		50	5757	-7.1		50	5757	-6.8
	51	11677589	-9.3		51	24771824	-8.9		51	2381	-7.1		51	54671203	-6.8
	52	11569967	-9.3		52	107715	-8.8		52	5388962	-7.1		52	97297	-6.8
	53	11570626	-9.3		53	130731	-8.8		53	5280795	-7.1		53	667477	-6.8
	54	2267	-9.2		54	4369379	-8.8		54	9F2	-7.1		54	3440	-6.8
	55	193962	-9.2		55	11317439	-8.8		55	RCX	-7.1		55	RTZ	-6.7
	56	445756	-9.2		56	11527519	-8.8		56	135398744	-7.1		56	5566	-6.7
	57	446552	-9.2		57	16046126	-8.8		57	667477	-7		57	GM4	-6.7
	58	5287555	-9.2		58	3478	-8.7		58	IL2	-7		58	5280795	-6.7
	59	5287969	-9.2		59	153241	-8.7		59	5311068	-7		59	IL2	-6.7
	60	5288394	-9.2		60	446201	-8.7		60	208902	-7		60	SRE	-6.7
	61	11167118	-9.2		61	213040	-8.7		61	RFX	-7		61	53232	-6.7
	62	10477723	-9.2		62	148201	-8.7		62	54675783	-7		62	2471	-6.6
	63	10200813	-9.2		63	213046	-8.7		63	QDN	-7		63	XRA	-6.6
	64	10200651	-9.2		64	151115	-8.7		64	445154	-7		64	60823	-6.6
	65	11635763	-9.2		65	114948	-8.7		65	4595	-6.9		65	5572	-6.6
	66	20055414	-9.2		66	5481481	-8.7		66	5281104	-6.9		66	RCX	-6.6
	67	11527495	-9.2		67	10437018	-8.7		67	9UQ	-6.9		67	29E	-6.5
	68	11567682	-9.2		68	9600423	-8.7		68	6047	-6.9		68	NPS	-6.5
	69	11282283	-9.2		69	449129	-8.7		69	6032	-6.9		69	7V7	-6.5
	70	22609888	-9.2		70	10074640	-8.7		70	54671203	-6.9		70	2733526	-6.5
	71	11973736	-9.2		71	10343641	-8.7		71	5360696	-6.9		71	4037	-6.5
	72	23629645	-9.2		72	121301049	-8.7		72	5566	-6.8		72	3397	-6.4
	73	3348	-9.1		73	11677589	-8.7		73	3487	-6.8		73	5002	-6.4
	74	2247	-9.1		74	16040261	-8.7		74	5361092	-6.8		74	4499	-6.4
	75	4327	-9.1		75	11567682	-8.7		75	53232	-6.8		75	2200	-6.4
	76	157049	-9.1		76	16045418	-8.7		76	QI9	-6.8		76	QDN	-6.4
	77	130731	-9.1		77	17758816	-8.7		77	SFX	-6.8		77	IXX	-6.4
	78	447527	-9.1		78	23725625	-8.7		78	1548943	-6.7		78	SFX	-6.4
	79	447958	-9.1		79	23647361	-8.7		79	2244	-6.7		79	2381	-6.4
	80	5287468	-9.1		80	123683	-8.6		80	445643	-6.7		80	54454	-6.4
	81	447546	-9.1		81	165381	-8.6		81	638678	-6.7		81	33741	-6.4
	82	3062316	-9.1		82	11167602	-8.6		82	3000322	-6.6		82	3333	-6.4
	83	4369285	-9.1		83	6323200	-8.6		83	2733526	-6.6		83	47811	-6.4
	84	21081761	-9.1		84	5288593	-8.6		84	TP0	-6.6		84	ID8	-6.4
	85	23649154	-9.1		85	10298385	-8.6		85	377	-6.6		85	445643	-6.4
	86	16750040	-9.1		86	656932	-8.6		86	5282381	-6.6		86	3784	-6.4
	87	11319053	-9.1		87	4369285	-8.6		87	RTZ	-6.6		87	LSN	-6.4
	88	16045336	-9.1		88	10138993	-8.6		88	68P	-6.5		88	1548943	-6.3
	89	15942652	-9.1		89	16118392	-8.6		89	5430	-6.5		89	QI9	-6.3
	90	32778	-9		90	11569967	-8.6		90	657	-6.5		90	2995	-6.3
	91	213040	-9		91	24771867	-8.6		91	XRA	-6.5		91	445154	-6.3
	92	214347	-9		92	16659285	-8.6		92	3440	-6.5		92	5360696	-6.3
	93	170119	-9		93	11556427	-8.6		93	5816	-6.5		93	4927	-6.3
	94	151174	-9		94	11215055	-8.6		94	BBI	-6.4		94	06X	-6.3
	95	656989	-9		95	23648971	-8.6		95	3672	-6.4		95	5775	-6.3
	96	10430360	-9		96	17755052	-8.6		96	2C0	-6.4		96	68P	-6.3
	97	10172943	-9		97	11965427	-8.6		97	3397	-6.4		97	4636	-6.2
	98	10224714	-9		98	3348	-8.5		98	54454	-6.4		98	92253	-6.2
	99	16122556	-9		99	31101	-8.5		99	SRE	-6.4		99	3658	-6.2
	100	15985904	-9		100	2247	-8.5		100	FVX	-6.4		100	208902	-6.2
	101	119026214	-9		101	148195	-8.5		101	2474	-6.3		101	657	-6.1
	102	16007088	-9		102	445072	-8.5		102	5775	-6.3		102	3000322	-6.1
	103	11581936	-9		103	446186	-8.5		103	2200	-6.3		103	Z80	-6.1
	104	16659285	-9		104	445420	-8.5		104	5487	-6.3		104	20J	-6.1
	105	15942655	-9		105	448661	-8.5		105	4740	-6.3		105	3487	-6.1
	106	11544170	-9		106	10029385	-8.5		106	4828	-6.2		106	RFX	-6.1
	107	11610553	-9		107	10366136	-8.5		107	2955	-6.2		107	2474	-6.1
	108	23650961	-9		108	447524	-8.5		108	2995	-6.2		108	5593	-6.1
	109	11840906	-9		109	447522	-8.5		109	Z80	-6.2		109	5656	-6
	110	118161062	-9		110	5287617	-8.5		110	92253	-6.2		110	4932	-6
	111	446201	-8.9		111	11188409	-8.5		111	5002	-6.2		111	4095	-6
	112	176167	-8.9		112	10200813	-8.5		112	135401907	-6.2		112	2955	-6
	113	107715	-8.9		113	135565884	-8.5		113	47811	-6.2		113	C5U	-6
	114	444215	-8.9		114	16040281	-8.5		114	3658	-6.1		114	6032	-6
	115	447152	-8.9		115	20055414	-8.5		115	2725	-6.1		115	5311068	-5.9
	116	445072	-8.9		116	11560856	-8.5		116	4601	-6.1		116	9UQ	-5.9
	117	448942	-8.9		117	11712649	-8.5		117	5656	-6.1		117	444	-5.9
	118	9957008	-8.9		118	11977753	-8.5		118	4932	-6.1		118	BBI	-5.9
	119	11167602	-8.9		119	16750040	-8.5		119	IXX	-6		119	4474	-5.9
	120	5289104	-8.9		120	24752833	-8.5		120	444	-6		120	4236	-5.9
	121	447767	-8.9		121	11952989	-8.5		121	2249	-6		121	132496	-5.9
	122	16750094	-8.9		122	12148754	-8.5		122	29E	-6		122	5487	-5.8
	123	16122642	-8.9		123	16124208	-8.5		123	4761	-6		123	377	-5.8
	124	16122802	-8.9		124	15942005	-8.5		124	3108	-6		124	4740	-5.8
	125	16113377	-8.9		125	44308490	-8.5		125	2471	-6		125	C9F	-5.8
	126	12136798	-8.9		126	24785538	-8.5		126	26757	-6		126	LQZ	-5.8
	127	16040281	-8.9		127	17754101	-8.5		127	5702063	-6		127	5702063	-5.8
	128	11215055	-8.9		128	24794406	-8.5		128	4037	-6		128	135401907	-5.8
	129	16086836	-8.9		129	172997	-8.4		129	4236	-5.9		129	6041	-5.7
	130	16741238	-8.9		130	216239	-8.4		130	132496	-5.9		130	2725	-5.7
	131	16040323	-8.9		131	133017	-8.4		131	6041	-5.9		131	5430	-5.7
	132	17751090	-8.9		132	177837	-8.4		132	54687	-5.9		132	4601	-5.7
	133	24775005	-8.9		133	119192	-8.4		133	4927	-5.9		133	FVX	-5.7
	134	11238823	-8.9		134	154000	-8.4		134	5593	-5.9		134	2C0	-5.7
	135	108000	-8.8		135	447546	-8.4		135	4636	-5.9		135	54687	-5.7
	136	445579	-8.8		136	3062316	-8.4		136	3333	-5.9		136	3672	-5.7
	137	119171	-8.8		137	22479942	-8.4		137	4768	-5.8		137	5794	-5.7
	138	445306	-8.8		138	11697676	-8.4		138	C9F	-5.8		138	2244	-5.7
	139	128919	-8.8		139	16741238	-8.4		139	4064	-5.8		139	6047	-5.6
	140	5288149	-8.8		140	16750059	-8.4		140	4946	-5.8		140	3516	-5.5
	141	10457944	-8.8		141	16722836	-8.4		141	3516	-5.8		141	3042	-5.5
	142	447735	-8.8		142	12087505	-8.4		142	33741	-5.8		142	44093	-5.5
	143	5326608	-8.8		143	11987874	-8.4		143	3042	-5.8		143	5282381	-5.5
	144	12000240	-8.8		144	11238823	-8.4		144	6U9	-5.8		144	4911	-5.5
	145	23656870	-8.8		145	15942652	-8.4		145	06X	-5.7		145	5816	-5.5
	146	17747460	-8.8		146	4327	-8.3		146	3784	-5.7		146	2719	-5.5
	147	16122554	-8.8		147	32778	-8.3		147	C5U	-5.7		147	4761	-5.4
	148	23646577	-8.8		148	2605	-8.3		148	5794	-5.7		148	CLU	-5.4
	149	11712649	-8.8		149	208951	-8.3		149	4914	-5.7		149	26757	-5.3
	150	16045418	-8.8		150	169371	-8.3		150	SC2	-5.7		150	4828	-5.3
	151	54706138	-8.8		151	108000	-8.3		151	LQZ	-5.7		151	3108	-5.3
	152	2605	-8.7		152	148138	-8.3		152	4058	-5.6		152	MF8	-5.3
	153	2361	-8.7		153	444215	-8.3		153	4168	-5.6		153	4946	-5.3
	154	216210	-8.7		154	446724	-8.3		154	4095	-5.6		154	6082	-5.2
	155	213046	-8.7		155	216210	-8.3		155	4688	-5.6		155	2249	-5.2
	156	223253	-8.7		156	447152	-8.3		156	MF8	-5.6		156	TE4	-5.2
	157	210332	-8.7		157	445675	-8.3		157	TE4	-5.6		157	4914	-5.1
	158	179337	-8.7		158	165491	-8.3		158	20J	-5.5		158	4168	-5.1
	159	5288251	-8.7		159	153270	-8.3		159	44093	-5.5		159	4058	-5
	160	9887303	-8.7		160	447976	-8.3		160	2719	-5.5		160	4064	-5
	161	448024	-8.7		161	4369234	-8.3		161	CLU	-5.5		161	4768	-5
	162	10453870	-8.7		162	447767	-8.3		162	4499	-5.4		162	10836	-4.9
	163	10173277	-8.7		163	10052040	-8.3		163	4911	-5.4		163	4688	-4.9
	164	657098	-8.7		164	10430360	-8.3		164	6082	-5.4		164	6U9	-4.9
	165	10343641	-8.7		165	21081761	-8.3		165	10836	-5.4		165	4171	-4.9
	166	657141	-8.7		166	16045336	-8.3		166	4171	-5.4		166	3763	-4.7
	167	10345214	-8.7		167	11319217	-8.3		167	3763	-5.3		167	3226	-4.6
	168	449129	-8.7		168	118196485	-8.3		168	3226	-5.2		168	SC2	-4.5
	169	10361208	-8.7		169	15602701	-8.3		169	4032	-5.1		169	4032	-4.5
	170	447736	-8.7		170	11282283	-8.3		170	3562	-4.3		170	3562	-3.9
	171	10366136	-8.7		171	16122556	-8.3		171	3117	-4.2		171	3117	-3.9
	172	657140	-8.7		172	15942655	-8.3		172	679	-2.8		172	679	-2.6
	173	10389239	-8.7		173	135564558	-8.3		173	6058	-2.8		173	6058	-2.6
	174	17748441	-8.7		174	11610553	-8.3		174	4YH	-1.1		174	4YH	-1.2
	175	23635314	-8.7		175	11973736	-8.3			Total	-9.6			Total Geral	-9.2
	176	16041426	-8.7		176	11961293	-8.3
	177	15984937	-8.7		177	11511120	-8.3
	178	11507920	-8.7		178	134393443	-8.3
	179	11511120	-8.7		179	16500	-8.2
	180	134393443	-8.7		180	34040	-8.2
	181	24180720	-8.7		181	1723	-8.2
	182	17758361	-8.7		182	151174	-8.2
	183	11949646	-8.7		183	134780	-8.2
	184	11494412	-8.7		184	128919	-8.2
	185	11338127	-8.7		185	98792	-8.2
	186	11653652	-8.7		186	122262	-8.2
	187	11633167	-8.7		187	444725	-8.2
	188	16058650	-8.7		188	446665	-8.2
	189	44308490	-8.7		189	439912	-8.2
	190	11977989	-8.7		190	164090	-8.2
	191	118023034	-8.7		191	443244	-8.2
	192	3478	-8.6		192	446978	-8.2
	193	16363	-8.6		193	9887303	-8.2
	194	3151	-8.6		194	5288394	-8.2
	195	165491	-8.6		195	5287468	-8.2
	196	229455	-8.6		196	656989	-8.2
	197	216239	-8.6		197	10224181	-8.2
	198	185460	-8.6		198	10089048	-8.2
	199	216326	-8.6		199	10296883	-8.2
	200	10718956	-8.6		200	10453870	-8.2
	201	448025	-8.6		201	5326608	-8.2
	202	448889	-8.6		202	10095865	-8.2
	203	448662	-8.6		203	10309899	-8.2
	204	447522	-8.6		204	10072851	-8.2
	205	10229498	-8.6		205	448317	-8.2
	206	10224181	-8.6		206	16122633	-8.2
	207	10274777	-8.6		207	11547499	-8.2
	208	10182969	-8.6		208	121304016	-8.2
	209	447976	-8.6		209	11494412	-8.2
	210	447731	-8.6		210	16041426	-8.2
	211	5288527	-8.6		211	24180585	-8.2
	212	11979006	-8.6		212	11653652	-8.2
	213	16755766	-8.6		213	11974440	-8.2
	214	11304412	-8.6		214	16752640	-8.2
	215	17755582	-8.6		215	24780598	-8.2
	216	17758816	-8.6		216	11635763	-8.2
	217	11965427	-8.6		217	54706138	-8.2
	218	118029202	-8.6		218	15985904	-8.2
	219	24785538	-8.6		219	118029202	-8.2
	220	11987832	-8.6		220	16122553	-8.2
	221	24752832	-8.6		221	11581936	-8.2
	222	23725625	-8.6		222	10114	-8.1
	223	17754438	-8.6		223	3157	-8.1
	224	122460381	-8.6		224	17473	-8.1
	225	23647361	-8.6		225	10617	-8.1
	226	131634760	-8.6		226	213022	-8.1
	227	5885	-8.5		227	443199	-8.1
	228	1723	-8.5		228	443210	-8.1
	229	2882	-8.5		229	115368	-8.1
	230	11790	-8.5		230	444698	-8.1
	231	206044	-8.5		231	170119	-8.1
	232	444974	-8.5		232	444729	-8.1
	233	133017	-8.5		233	157049	-8.1
	234	177941	-8.5		234	445575	-8.1
	235	446871	-8.5		235	446468	-8.1
	236	445383	-8.5		236	445579	-8.1
	237	153241	-8.5		237	447977	-8.1
	238	445575	-8.5		238	449124	-8.1
	239	219090	-8.5		239	10229498	-8.1
	240	164090	-8.5		240	448209	-8.1
	241	447339	-8.5		241	447736	-8.1
	242	148138	-8.5		242	10389239	-8.1
	243	10224267	-8.5		243	449029	-8.1
	244	10157080	-8.5		244	448889	-8.1
	245	5288395	-8.5		245	657140	-8.1
	246	4630909	-8.5		246	447735	-8.1
	247	449029	-8.5		247	10275777	-8.1
	248	10114365	-8.5		248	10096344	-8.1
	249	449409	-8.5		249	22024915	-8.1
	250	5287429	-8.5		250	23646577	-8.1
	251	10073773	-8.5		251	11953153	-8.1
	252	17754104	-8.5		252	23629645	-8.1
	253	24748573	-8.5		253	16058650	-8.1
	254	11396600	-8.5		254	23650961	-8.1
	255	135564558	-8.5		255	16719221	-8.1
	256	11697676	-8.5		256	23724908	-8.1
	257	24779676	-8.5		257	16741237	-8.1
	258	16720766	-8.5		258	11376392	-8.1
	259	15942005	-8.5		259	16755766	-8.1
	260	16741237	-8.5		260	24752832	-8.1
	261	118323590	-8.5		261	21078798	-8.1
	262	11678534	-8.5		262	11338127	-8.1
	263	11987860	-8.5		263	11538455	-8.1
	264	24180718	-8.5		264	24764434	-8.1
	265	16118392	-8.5		265	16750097	-8.1
	266	16046126	-8.5		266	11977989	-8.1
	267	17755052	-8.5		267	11618268	-8.1
	268	16058637	-8.5		268	11987804	-8.1
	269	15602701	-8.5		269	17748441	-8.1
	270	10617	-8.4		270	24775005	-8.1
	271	3168	-8.4		271	16721125	-8.1
	272	1712	-8.4		272	11238512	-8.1
	273	3455	-8.4		273	1613	-8
	274	19235	-8.4		274	1712	-8
	275	131664	-8.4		275	23700	-8
	276	444729	-8.4		276	208908	-8
	277	446186	-8.4		277	159325	-8
	278	153270	-8.4		278	163884	-8
	279	443388	-8.4		279	148121	-8
	280	148121	-8.4		280	206044	-8
	281	87330	-8.4		281	154257	-8
	282	444725	-8.4		282	447339	-8
	283	219024	-8.4		283	153999	-8
	284	154257	-8.4		284	210332	-8
	285	151115	-8.4		285	446277	-8
	286	9600423	-8.4		286	107985	-8
	287	448661	-8.4		287	4470566	-8
	288	11188409	-8.4		288	5289104	-8
	289	447659	-8.4		289	448923	-8
	290	5288250	-8.4		290	1289593	-8
	291	449144	-8.4		291	5287508	-8
	292	10297043	-8.4		292	448202	-8
	293	448286	-8.4		293	10274777	-8
	294	10409068	-8.4		294	636403	-8
	295	5289179	-8.4		295	448872	-8
	296	448872	-8.4		296	10361208	-8
	297	15953860	-8.4		297	10477723	-8
	298	16750106	-8.4		298	10317383	-8
	299	24801862	-8.4		299	449144	-8
	300	23582824	-8.4		300	16045340	-8
	301	16040289	-8.4		301	15991588	-8
	302	11689883	-8.4		302	20054882	-8
	303	16394575	-8.4		303	24778473	-8
	304	24752833	-8.4		304	24748573	-8
	305	11992146	-8.4		305	24779724	-8
	306	11315474	-8.4		306	16066663	-8
	307	16115747	-8.4		307	24800833	-8
	308	16124208	-8.4		308	17754438	-8
	309	11987804	-8.4		309	23656870	-8
	310	24779675	-8.4		310	11949646	-8
	311	22024915	-8.4		311	118161062	-8
	312	23400214	-8.4		312	134587348	-8
	313	11291932	-8.4		313	23661697	-8
	314	16045340	-8.4		314	16113377	-8
	315	16040279	-8.4		315	118513932	-8
	316	11711595	-8.4		316	15251064	-8
	317	11234049	-8.4		317	129103609	-8
	318	16224058	-8.4		318	57030	-7.9
	319	11674979	-8.4		319	447462	-7.9
	320	24756910	-8.4		320	222757	-7.9
	321	24180585	-8.4		321	216235	-7.9
	322	23624249	-8.4		322	104974	-7.9
	323	11464526	-8.4		323	151194	-7.9
	324	24778473	-8.4		324	198752	-7.9
	325	24180717	-8.4		325	447048	-7.9
	326	3488	-8.3		326	445795	-7.9
	327	1628	-8.3		327	119171	-7.9
	328	1836	-8.3		328	127527	-7.9
	329	3059	-8.3		329	5288250	-7.9
	330	16752	-8.3		330	5287969	-7.9
	331	3371	-8.3		331	10156987	-7.9
	332	17473	-8.3		332	448286	-7.9
	333	204109	-8.3		333	448025	-7.9
	334	123683	-8.3		334	447731	-7.9
	335	439533	-8.3		335	11169170	-7.9
	336	163884	-8.3		336	5287555	-7.9
	337	102210	-8.3		337	10224267	-7.9
	338	122262	-8.3		338	10116877	-7.9
	339	445675	-8.3		339	10224714	-7.9
	340	114948	-8.3		340	10090485	-7.9
	341	445720	-8.3		341	448841	-7.9
	342	148195	-8.3		342	449165	-7.9
	343	447325	-8.3		343	657149	-7.9
	344	447994	-8.3		344	656967	-7.9
	345	10343454	-8.3		345	447622	-7.9
	346	4369128	-8.3		346	23400214	-7.9
	347	447476	-8.3		347	11304895	-7.9
	348	4369234	-8.3		348	15981237	-7.9
	349	448923	-8.3		349	17751090	-7.9
	350	10360683	-8.3		350	22609888	-7.9
	351	10042950	-8.3		351	16040289	-7.9
	352	5288821	-8.3		352	16750106	-7.9
	353	5289501	-8.3		353	118023034	-7.9
	354	5288994	-8.3		354	17747460	-7.9
	355	10029385	-8.3		355	11691242	-7.9
	356	5326713	-8.3		356	11626560	-7.9
	357	10275777	-8.3		357	17758361	-7.9
	358	10116877	-8.3		358	11671467	-7.9
	359	10250490	-8.3		359	12136798	-7.9
	360	656967	-8.3		360	11611800	-7.9
	361	5496599	-8.3		361	16058637	-7.9
	362	10156987	-8.3		362	11987832	-7.9
	363	16750073	-8.3		363	122460381	-7.9
	364	11634458	-8.3		364	24779676	-7.9
	365	118598754	-8.3		365	16070039	-7.9
	366	11618268	-8.3		366	11978813	-7.9
	367	11667893	-8.3		367	11541511	-7.9
	368	46936357	-8.3		368	16923	-7.8
	369	23644582	-8.3		369	3455	-7.8
	370	11519070	-8.3		370	1540	-7.8
	371	11974440	-8.3		371	16752	-7.8
	372	16039797	-8.3		372	5884	-7.8
	373	11978813	-8.3		373	11790	-7.8
	374	15251064	-8.3		374	36462	-7.8
	375	23648296	-8.3		375	223253	-7.8
	376	16122612	-8.3		376	213049	-7.8
	377	11671467	-8.3		377	197033	-7.8
	378	16719221	-8.3		378	102333	-7.8
	379	21071390	-8.3		379	132881	-7.8
	380	21302490	-8.3		380	444053	-7.8
	381	11840913	-8.3		381	244809	-7.8
	382	1684	-8.2		382	5288149	-7.8
	383	18068	-8.2		383	10173277	-7.8
	384	10114	-8.2		384	448605	-7.8
	385	23700	-8.2		385	10320144	-7.8
	386	33887	-8.2		386	10117987	-7.8
	387	5884	-8.2		387	5289465	-7.8
	388	439912	-8.2		388	447478	-7.8
	389	104926	-8.2		389	10364585	-7.8
	390	149436	-8.2		390	10297043	-7.8
	391	446724	-8.2		391	448327	-7.8
	392	444053	-8.2		392	448108	-7.8
	393	172997	-8.2		393	10409068	-7.8
	394	130188	-8.2		394	5287447	-7.8
	395	197033	-8.2		395	10077130	-7.8
	396	132971	-8.2		396	448873	-7.8
	397	107706	-8.2		397	447994	-7.8
	398	445718	-8.2		398	11627443	-7.8
	399	187764	-8.2		399	24795070	-7.8
	400	446276	-8.2		400	11678534	-7.8
	401	169371	-8.2		401	11544170	-7.8
	402	446662	-8.2		402	23658582	-7.8
	403	198752	-8.2		403	46936357	-7.8
	404	446665	-8.2		404	16058682	-7.8
	405	449124	-8.2		405	23582824	-7.8
	406	5289470	-8.2		406	11250647	-7.8
	407	10295295	-8.2		407	16040294	-7.8
	408	5281672	-8.2		408	24756910	-7.8
	409	10341154	-8.2		409	23624249	-7.8
	410	10249180	-8.2		410	20054914	-7.8
	411	10072851	-8.2		411	11326613	-7.8
	412	10150441	-8.2		412	11441375	-7.8
	413	447657	-8.2		413	16122802	-7.8
	414	448873	-8.2		414	11963557	-7.8
	415	447961	-8.2		415	118574930	-7.8
	416	448202	-8.2		416	11633167	-7.8
	417	5280343	-8.2		417	118878093	-7.8
	418	5287502	-8.2		418	11397521	-7.8
	419	5287617	-8.2		419	11213558	-7.8
	420	10280735	-8.2		420	11987860	-7.8
	421	447478	-8.2		421	121276853	-7.8
	422	5289465	-8.2		422	11667893	-7.8
	423	16220130	-8.2		423	14009404	-7.8
	424	21066096	-8.2		424	16758228	-7.8
	425	21078798	-8.2		425	11634973	-7.8
	426	11625818	-8.2		426	11703306	-7.8
	427	11526038	-8.2		427	11291932	-7.8
	428	11712628	-8.2		428	16362	-7.7
	429	23586178	-8.2		429	3537	-7.7
	430	12087505	-8.2		430	3488	-7.7
	431	23661697	-8.2		431	18068	-7.7
	432	15604015	-8.2		432	2281	-7.7
	433	11556427	-8.2		433	24466	-7.7
	434	11226090	-8.2		434	3151	-7.7
	435	24764442	-8.2		435	32681	-7.7
	436	17749735	-8.2		436	104850	-7.7
	437	24780598	-8.2		437	132971	-7.7
	438	135565554	-8.2		438	122077	-7.7
	439	24794406	-8.2		439	204108	-7.7
	440	11961293	-8.2		440	444974	-7.7
	441	24795070	-8.2		441	120508	-7.7
	442	15991546	-8.2		442	445576	-7.7
	443	24795088	-8.2		443	171284	-7.7
	444	135565884	-8.2		444	134111	-7.7
	445	46936829	-8.2		445	204109	-7.7
	446	12148754	-8.2		446	446276	-7.7
	447	118374999	-8.2		447	446871	-7.7
	448	11641515	-8.2		448	446443	-7.7
	449	131704304	-8.2		449	443388	-7.7
	450	16741275	-8.2		450	185460	-7.7
	451	11611800	-8.2		451	10267580	-7.7
	452	13789	-8.1		452	10257882	-7.7
	453	10168	-8.1		453	448667	-7.7
	454	3764	-8.1		454	10427712	-7.7
	455	21743	-8.1		455	10348973	-7.7
	456	57030	-8.1		456	5460316	-7.7
	457	2662	-8.1		457	10295295	-7.7
	458	1540	-8.1		458	447659	-7.7
	459	24466	-8.1		459	5326713	-7.7
	460	443210	-8.1		460	5496989	-7.7
	461	446837	-8.1		461	5289382	-7.7
	462	119828	-8.1		462	10457944	-7.7
	463	446277	-8.1		463	5288994	-7.7
	464	445576	-8.1		464	5289179	-7.7
	465	446286	-8.1		465	10250490	-7.7
	466	445795	-8.1		466	6541406	-7.7
	467	119396	-8.1		467	10407120	-7.7
	468	108144	-8.1		468	5289321	-7.7
	469	443244	-8.1		469	24798741	-7.7
	470	314123	-8.1		470	118598754	-7.7
	471	213037	-8.1		471	23729147	-7.7
	472	6323520	-8.1		472	16122554	-7.7
	473	644358	-8.1		473	11634458	-7.7
	474	11169170	-8.1		474	16750094	-7.7
	475	10915062	-8.1		475	11610526	-7.7
	476	447508	-8.1		476	16122632	-7.7
	477	448605	-8.1		477	15604015	-7.7
	478	10309899	-8.1		478	11992146	-7.7
	479	447725	-8.1		479	16039797	-7.7
	480	5289382	-8.1		480	11315474	-7.7
	481	10174090	-8.1		481	16755143	-7.7
	482	5287447	-8.1		482	16741245	-7.7
	483	17753965	-8.1		483	16401639	-7.7
	484	11710963	-8.1		484	49866787	-7.7
	485	11962616	-8.1		485	23648296	-7.7
	486	23647657	-8.1		486	23586145	-7.7
	487	11626560	-8.1		487	131704305	-7.7
	488	11547499	-8.1		488	24779675	-7.7
	489	11659487	-8.1		489	11711595	-7.7
	490	24743471	-8.1		490	24737742	-7.7
	491	16739331	-8.1		491	11567064	-7.7
	492	11560856	-8.1		492	11740318	-7.7
	493	11675645	-8.1		493	11223423	-7.7
	494	24779677	-8.1		494	24741806	-7.7
	495	11326715	-8.1		495	135435181	-7.7
	496	24779724	-8.1		496	19235	-7.6
	497	16070039	-8.1		497	28204	-7.6
	498	11823650	-8.1		498	2384	-7.6
	499	11238512	-8.1		499	19861	-7.6
	500	24794418	-8.1		500	10237	-7.6
	501	16750097	-8.1		501	5885	-7.6
	502	54687250	-8.1		502	2540	-7.6
	503	15981237	-8.1		503	2179	-7.6
	504	135565042	-8.1		504	2280	-7.6
	505	18142	-8		505	13789	-7.6
	506	2448	-8		506	16850	-7.6
	507	31101	-8		507	107706	-7.6
	508	1509	-8		508	107782	-7.6
	509	1715	-8		509	100472	-7.6
	510	3559	-8		510	101772	-7.6
	511	1613	-8		511	153976	-7.6
	512	128814	-8		512	124653	-7.6
	513	445114	-8		513	119828	-7.6
	514	115368	-8		514	104842	-7.6
	515	447271	-8		515	444789	-7.6
	516	104787	-8		516	213039	-7.6
	517	151194	-8		517	439533	-7.6
	518	446049	-8		518	128563	-7.6
	519	444461	-8		519	108144	-7.6
	520	134111	-8		520	179337	-7.6
	521	445420	-8		521	123618	-7.6
	522	446245	-8		522	214347	-7.6
	523	219100	-8		523	5288527	-7.6
	524	198757	-8		524	10172943	-7.6
	525	120508	-8		525	447872	-7.6
	526	446752	-8		526	5287541	-7.6
	527	157839	-8		527	5287936	-7.6
	528	446978	-8		528	447961	-7.6
	529	10247560	-8		529	10280735	-7.6
	530	10317619	-8		530	10026128	-7.6
	531	447916	-8		531	5288011	-7.6
	532	5005498	-8		532	10150441	-7.6
	533	448011	-8		533	10297982	-7.6
	534	10972974	-8		534	447873	-7.6
	535	5287508	-8		535	10302451	-7.6
	536	10071196	-8		536	6323520	-7.6
	537	448108	-8		537	10360683	-7.6
	538	10152654	-8		538	10157080	-7.6
	539	10411846	-8		539	5288989	-7.6
	540	5287936	-8		540	449096	-7.6
	541	2079916	-8		541	656948	-7.6
	542	5288222	-8		542	10713671	-7.6
	543	5287754	-8		543	10479502	-7.6
	544	5288882	-8		544	16102897	-7.6
	545	10038928	-8		545	11719003	-7.6
	546	5287994	-8		546	11674979	-7.6
	547	10077130	-8		547	16129582	-7.6
	548	11527519	-8		548	135565465	-7.6
	549	11740318	-8		549	24776445	-7.6
	550	11319217	-8		550	16750192	-7.6
	551	24737642	-8		551	11955614	-7.6
	552	11488320	-8		552	16750271	-7.6
	553	24755471	-8		553	11641515	-7.6
	554	21066087	-8		554	11979006	-7.6
	555	24764443	-8		555	23582412	-7.6
	556	23586145	-8		556	11749858	-7.6
	557	24771368	-8		557	24794418	-7.6
	558	11538992	-8		558	11675645	-7.6
	559	16040261	-8		559	23586146	-7.6
	560	11541511	-8		560	118599727	-7.6
	561	11304743	-8		561	16741275	-7.6
	562	16124688	-8		562	16758226	-7.6
	563	11304895	-8		563	23635314	-7.6
	564	21066379	-8		564	11794741	-7.6
	565	11314340	-8		565	11560787	-7.6
	566	23648971	-8		566	11840913	-7.6
	567	49867153	-8		567	20055008	-7.6
	568	11651760	-8		568	16122612	-7.6
	569	11953153	-8		569	11689883	-7.6
	570	23658582	-8		570	11256664	-7.6
	571	118513932	-8		571	11963742	-7.6
	572	23647311	-8		572	12000240	-7.6
	573	134587348	-8		573	15710945	-7.6
	574	4286	-7.9		574	12004316	-7.6
	575	2794	-7.9		575	23633673	-7.6
	576	21022	-7.9		576	16040323	-7.6
	577	3157	-7.9		577	11596613	-7.6
	578	2197	-7.9		578	16124688	-7.6
	579	3354	-7.9		579	11270783	-7.6
	580	1854	-7.9		580	24755471	-7.6
	581	16500	-7.9		581	11538992	-7.6
	582	119192	-7.9		582	16126898	-7.6
	583	439246	-7.9		583	11505541	-7.6
	584	447462	-7.9		584	16126905	-7.6
	585	123618	-7.9		585	49867154	-7.6
	586	125564	-7.9		586	24764436	-7.6
	587	446659	-7.9		587	11552706	-7.6
	588	107985	-7.9		588	16129579	-7.6
	589	98792	-7.9		589	4286	-7.5
	590	222757	-7.9		590	6804	-7.5
	591	114881	-7.9		591	4310	-7.5
	592	133090	-7.9		592	34328	-7.5
	593	446758	-7.9		593	1684	-7.5
	594	445569	-7.9		594	33746	-7.5
	595	444825	-7.9		595	2099	-7.5
	596	247839	-7.9		596	12454	-7.5
	597	447098	-7.9		597	1944	-7.5
	598	168871	-7.9		598	13313	-7.5
	599	447199	-7.9		599	26721	-7.5
	600	213043	-7.9		600	21233	-7.5
	601	447371	-7.9		601	445459	-7.5
	602	5287869	-7.9		602	223368	-7.5
	603	448991	-7.9		603	446357	-7.5
	604	10184653	-7.9		604	151897	-7.5
	605	10220323	-7.9		605	133021	-7.5
	606	448610	-7.9		606	447371	-7.5
	607	611002	-7.9		607	444746	-7.5
	608	10257882	-7.9		608	127516	-7.5
	609	10296883	-7.9		609	108143	-7.5
	610	5288989	-7.9		610	176407	-7.5
	611	10457387	-7.9		611	101970	-7.5
	612	10407120	-7.9		612	156414	-7.5
	613	448317	-7.9		613	446752	-7.5
	614	636403	-7.9		614	104787	-7.5
	615	448841	-7.9		615	159326	-7.5
	616	5287596	-7.9		616	157839	-7.5
	617	4470577	-7.9		617	189821	-7.5
	618	1432578	-7.9		618	444679	-7.5
	619	11001318	-7.9		619	447280	-7.5
	620	10249182	-7.9		620	114881	-7.5
	621	11160307	-7.9		621	193491	-7.5
	622	11270500	-7.9		622	10182969	-7.5
	623	11794741	-7.9		623	5496599	-7.5
	624	16102897	-7.9		624	5288641	-7.5
	625	16058639	-7.9		625	4470577	-7.5
	626	11256664	-7.9		626	5289501	-7.5
	627	23586146	-7.9		627	10017976	-7.5
	628	24180719	-7.9		628	5289026	-7.5
	629	11627443	-7.9		629	5288588	-7.5
	630	16220172	-7.9		630	447725	-7.5
	631	11574606	-7.9		631	5005498	-7.5
	632	16019963	-7.9		632	10073773	-7.5
	633	11493841	-7.9		633	447733	-7.5
	634	24764436	-7.9		634	11197931	-7.5
	635	16741245	-7.9		635	448011	-7.5
	636	16122632	-7.9		636	11154476	-7.5
	637	23647659	-7.9		637	16086836	-7.5
	638	16721125	-7.9		638	16394575	-7.5
	639	11270783	-7.9		639	11954353	-7.5
	640	11552706	-7.9		640	11519070	-7.5
	641	118878093	-7.9		641	11273179	-7.5
	642	11560224	-7.9		642	16115747	-7.5
	643	11610526	-7.9		643	24768527	-7.5
	644	11749858	-7.9		644	24180717	-7.5
	645	11954353	-7.9		645	16071605	-7.5
	646	24178109	-7.9		646	24180720	-7.5
	647	11256720	-7.9		647	11493841	-7.5
	648	11697697	-7.9		648	131704304	-7.5
	649	12818200	-7.9		649	16222096	-7.5
	650	16122567	-7.9		650	11779786	-7.5
	651	135435181	-7.9		651	22049997	-7.5
	652	23581869	-7.9		652	11625818	-7.5
	653	11669698	-7.9		653	23647657	-7.5
	654	3973	-7.8		654	11524127	-7.5
	655	10219	-7.8		655	20055090	-7.5
	656	10237	-7.8		656	11710963	-7.5
	657	1498	-7.8		657	16224058	-7.5
	658	10239	-7.8		658	11526696	-7.5
	659	32681	-7.8		659	11442891	-7.5
	660	14687	-7.8		660	16019963	-7.5
	661	6176	-7.8		661	16040279	-7.5
	662	16490	-7.8		662	135565042	-7.5
	663	3055	-7.8		663	11539025	-7.5
	664	2099	-7.8		664	11292191	-7.5
	665	60817	-7.8		665	10168	-7.4
	666	16850	-7.8		666	13472	-7.4
	667	2384	-7.8		667	16623	-7.4
	668	2993	-7.8		668	1836	-7.4
	669	6802	-7.8		669	31378	-7.4
	670	24316	-7.8		670	2913	-7.4
	671	445109	-7.8		671	21389	-7.4
	672	216456	-7.8		672	13314	-7.4
	673	444498	-7.8		673	11273	-7.4
	674	446099	-7.8		674	222284	-7.4
	675	176885	-7.8		675	119202	-7.4
	676	65304	-7.8		676	119396	-7.4
	677	224246	-7.8		677	193962	-7.4
	678	107603	-7.8		678	127702	-7.4
	679	65091	-7.8		679	123964	-7.4
	680	160254	-7.8		680	119584	-7.4
	681	104842	-7.8		681	213043	-7.4
	682	111332	-7.8		682	160254	-7.4
	683	95054	-7.8		683	216468	-7.4
	684	216208	-7.8		684	104762	-7.4
	685	165381	-7.8		685	111332	-7.4
	686	132999	-7.8		686	128814	-7.4
	687	447048	-7.8		687	104845	-7.4
	688	445843	-7.8		688	445404	-7.4
	689	447049	-7.8		689	222786	-7.4
	690	208908	-7.8		690	102210	-7.4
	691	159326	-7.8		691	216456	-7.4
	692	122335	-7.8		692	176885	-7.4
	693	444941	-7.8		693	123879	-7.4
	694	466959	-7.8		694	446386	-7.4
	695	10339710	-7.8		695	449208	-7.4
	696	5288783	-7.8		696	1235170	-7.4
	697	10024590	-7.8		697	5288509	-7.4
	698	10401956	-7.8		698	10184653	-7.4
	699	5287799	-7.8		699	10342449	-7.4
	700	449165	-7.8		700	447476	-7.4
	701	448013	-7.8		701	5288882	-7.4
	702	10317383	-7.8		702	5288230	-7.4
	703	10267580	-7.8		703	448249	-7.4
	704	449394	-7.8		704	10038928	-7.4
	705	447732	-7.8		705	447722	-7.4
	706	10089048	-7.8		706	657026	-7.4
	707	1289593	-7.8		707	10718956	-7.4
	708	638278	-7.8		708	449409	-7.4
	709	11143173	-7.8		709	10134493	-7.4
	710	447724	-7.8		710	16058752	-7.4
	711	656948	-7.8		711	23629654	-7.4
	712	5288792	-7.8		712	11518241	-7.4
	713	5289026	-7.8		713	11998575	-7.4
	714	23729147	-7.8		714	23647311	-7.4
	715	11441375	-7.8		715	17753965	-7.4
	716	16722836	-7.8		716	16040268	-7.4
	717	11586735	-7.8		717	12317881	-7.4
	718	16737780	-7.8		718	23653789	-7.4
	719	17754134	-7.8		719	18376177	-7.4
	720	11701820	-7.8		720	11224409	-7.4
	721	11219835	-7.8		721	11304412	-7.4
	722	11719003	-7.8		722	11707110	-7.4
	723	118599727	-7.8		723	20833257	-7.4
	724	15942658	-7.8		724	24180718	-7.4
	725	11988953	-7.8		725	11507920	-7.4
	726	17753851	-7.8		726	24764443	-7.4
	727	11538455	-7.8		727	22875828	-7.4
	728	49866787	-7.8		728	24779677	-7.4
	729	121596701	-7.8		729	11464526	-7.4
	730	16750271	-7.8		730	24779678	-7.4
	731	24751752	-7.8		731	12314120	-7.4
	732	11434515	-7.8		732	24795088	-7.4
	733	17754203	-7.8		733	19371515	-7.4
	734	24800833	-7.8		734	11284169	-7.4
	735	15897928	-7.8		735	21066379	-7.4
	736	17754101	-7.8		736	11406590	-7.4
	737	24764434	-7.8		737	11508736	-7.4
	738	11524144	-7.8		738	54687250	-7.4
	739	16058752	-7.8		739	12562545	-7.4
	740	11394238	-7.8		740	16720766	-7.4
	741	23647652	-7.8		741	11659487	-7.4
	742	11647372	-7.8		742	121293929	-7.4
	743	11987874	-7.8		743	14611919	-7.4
	744	5723	-7.7		744	124081896	-7.4
	745	6133	-7.7		745	11488320	-7.4
	746	31401	-7.7		746	126495573	-7.4
	747	8333	-7.7		747	1509	-7.3
	748	2581	-7.7		748	15376	-7.3
	749	11273	-7.7		749	2378	-7.3
	750	2761	-7.7		750	3922	-7.3
	751	11824	-7.7		751	11824	-7.3
	752	3152	-7.7		752	2092	-7.3
	753	2280	-7.7		753	3168	-7.3
	754	2391	-7.7		754	1628	-7.3
	755	2281	-7.7		755	3261	-7.3
	756	2809	-7.7		756	21743	-7.3
	757	16923	-7.7		757	2761	-7.3
	758	2732	-7.7		758	24360	-7.3
	759	2354	-7.7		759	3241	-7.3
	760	2014	-7.7		760	24405	-7.3
	761	24360	-7.7		761	1715	-7.3
	762	127737	-7.7		762	2170	-7.3
	763	132881	-7.7		763	13804	-7.3
	764	108143	-7.7		764	8339	-7.3
	765	445155	-7.7		765	314123	-7.3
	766	444698	-7.7		766	445114	-7.3
	767	114840	-7.7		767	224004	-7.3
	768	446801	-7.7		768	222865	-7.3
	769	446491	-7.7		769	445506	-7.3
	770	444695	-7.7		770	162137	-7.3
	771	72443	-7.7		771	224246	-7.3
	772	446833	-7.7		772	444941	-7.3
	773	130956	-7.7		773	115212	-7.3
	774	236702	-7.7		774	119034	-7.3
	775	444581	-7.7		775	446286	-7.3
	776	5288641	-7.7		776	192706	-7.3
	777	10161381	-7.7		777	133090	-7.3
	778	5288011	-7.7		778	84265	-7.3
	779	448577	-7.7		779	133967	-7.3
	780	5287509	-7.7		780	164908	-7.3
	781	1712019	-7.7		781	127737	-7.3
	782	449208	-7.7		782	10311306	-7.3
	783	10253143	-7.7		783	10341154	-7.3
	784	10062702	-7.7		784	1587957	-7.3
	785	6541406	-7.7		785	449076	-7.3
	786	10062718	-7.7		786	10253143	-7.3
	787	448209	-7.7		787	643976	-7.3
	788	10067695	-7.7		788	10042950	-7.3
	789	10025615	-7.7		789	5288783	-7.3
	790	449209	-7.7		790	1202104	-7.3
	791	1150567	-7.7		791	5288784	-7.3
	792	5288509	-7.7		792	447998	-7.3
	793	3033825	-7.7		793	447732	-7.3
	794	10459564	-7.7		794	10152654	-7.3
	795	6915836	-7.7		795	448660	-7.3
	796	10479502	-7.7		796	5287994	-7.3
	797	10026128	-7.7		797	10459564	-7.3
	798	10125830	-7.7		798	5496910	-7.3
	799	5287870	-7.7		799	10114365	-7.3
	800	10134493	-7.7		800	10172827	-7.3
	801	5289464	-7.7		801	5280343	-7.3
	802	449489	-7.7		802	449209	-7.3
	803	10302451	-7.7		803	449157	-7.3
	804	11159621	-7.7		804	23728517	-7.3
	805	17753799	-7.7		805	11348631	-7.3
	806	21158560	-7.7		806	11826859	-7.3
	807	12314120	-7.7		807	135564985	-7.3
	808	21158904	-7.7		808	11840906	-7.3
	809	12562545	-7.7		809	15953860	-7.3
	810	13373715	-7.7		810	11949652	-7.3
	811	11349170	-7.7		811	11476460	-7.3
	812	11954369	-7.7		812	11633038	-7.3
	813	11442891	-7.7		813	17755582	-7.3
	814	23629654	-7.7		814	11647372	-7.3
	815	16071605	-7.7		815	16043304	-7.3
	816	11955855	-7.7		816	16122567	-7.3
	817	11476460	-7.7		817	11987878	-7.3
	818	11957394	-7.7		818	11567473	-7.3
	819	16129580	-7.7		819	11712628	-7.3
	820	23653789	-7.7		820	16122642	-7.3
	821	11492186	-7.7		821	11326715	-7.3
	822	11223423	-7.7		822	20055352	-7.3
	823	131704305	-7.7		823	11234049	-7.3
	824	11683556	-7.7		824	24801863	-7.3
	825	16066663	-7.7		825	11823650	-7.3
	826	24776445	-7.7		826	11574606	-7.3
	827	16126905	-7.7		827	15984937	-7.3
	828	24779678	-7.7		828	16654980	-7.3
	829	11661758	-7.7		829	11697697	-7.3
	830	24794392	-7.7		830	11586735	-7.3
	831	11462174	-7.7		831	17749728	-7.3
	832	12004316	-7.7		832	11434515	-7.3
	833	15710945	-7.7		833	24743471	-7.3
	834	12082259	-7.7		834	12001014	-7.3
	835	16129582	-7.7		835	17754151	-7.3
	836	129103609	-7.7		836	17754104	-7.3
	837	2161	-7.6		837	11249342	-7.3
	838	21389	-7.6		838	16739648	-7.3
	839	23190	-7.6		839	16065403	-7.3
	840	15139	-7.6		840	11655511	-7.3
	841	34040	-7.6		841	24737642	-7.3
	842	8955	-7.6		842	11610599	-7.3
	843	5740	-7.6		843	23645698	-7.3
	844	34328	-7.6		844	11980903	-7.3
	845	24405	-7.6		845	6830	-7.2
	846	3372	-7.6		846	2448	-7.2
	847	31307	-7.6		847	12594	-7.2
	848	13804	-7.6		848	3534	-7.2
	849	3475	-7.6		849	5740	-7.2
	850	16623	-7.6		850	10204	-7.2
	851	2375	-7.6		851	36735	-7.2
	852	445132	-7.6		852	24066	-7.2
	853	443199	-7.6		853	16363	-7.2
	854	447378	-7.6		854	10239	-7.2
	855	446443	-7.6		855	2398	-7.2
	856	65103	-7.6		856	3559	-7.2
	857	158637	-7.6		857	2361	-7.2
	858	446958	-7.6		858	11302	-7.2
	859	127516	-7.6		859	2161	-7.2
	860	446056	-7.6		860	28417	-7.2
	861	119202	-7.6		861	18142	-7.2
	862	119404	-7.6		862	2014	-7.2
	863	107641	-7.6		863	16490	-7.2
	864	176407	-7.6		864	65063	-7.2
	865	160355	-7.6		865	6176	-7.2
	866	128563	-7.6		866	33887	-7.2
	867	100472	-7.6		867	444695	-7.2
	868	148184	-7.6		868	445018	-7.2
	869	159324	-7.6		869	445109	-7.2
	870	222865	-7.6		870	445770	-7.2
	871	162137	-7.6		871	222528	-7.2
	872	189821	-7.6		872	132999	-7.2
	873	446658	-7.6		873	261000	-7.2
	874	108059	-7.6		874	446239	-7.2
	875	446386	-7.6		875	160531	-7.2
	876	192706	-7.6		876	446242	-7.2
	877	445754	-7.6		877	444461	-7.2
	878	183797	-7.6		878	446245	-7.2
	879	10320144	-7.6		879	444865	-7.2
	880	10452732	-7.6		880	446662	-7.2
	881	466960	-7.6		881	447077	-7.2
	882	5288670	-7.6		882	446858	-7.2
	883	5289205	-7.6		883	158795	-7.2
	884	447594	-7.6		884	446934	-7.2
	885	10246085	-7.6		885	164509	-7.2
	886	449096	-7.6		886	446958	-7.2
	887	448006	-7.6		887	149436	-7.2
	888	5287541	-7.6		888	219024	-7.2
	889	10096344	-7.6		889	219100	-7.2
	890	1235170	-7.6		890	183797	-7.2
	891	5287662	-7.6		891	444320	-7.2
	892	5496989	-7.6		892	447076	-7.2
	893	449392	-7.6		893	11180124	-7.2
	894	447750	-7.6		894	4471188	-7.2
	895	10445549	-7.6		895	3033621	-7.2
	896	11154925	-7.6		896	448477	-7.2
	897	10427712	-7.6		897	10150081	-7.2
	898	5287610	-7.6		898	657065	-7.2
	899	3382784	-7.6		899	447750	-7.2
	900	447977	-7.6		900	10039403	-7.2
	901	13559281	-7.6		901	5289288	-7.2
	902	16040268	-7.6		902	6323416	-7.2
	903	14009404	-7.6		903	5287799	-7.2
	904	24748047	-7.6		904	2079916	-7.2
	905	16049404	-7.6		905	638278	-7.2
	906	11397521	-7.6		906	10174090	-7.2
	907	16129579	-7.6		907	10317619	-7.2
	908	11560787	-7.6		908	449013	-7.2
	909	11387409	-7.6		909	10915062	-7.2
	910	24754814	-7.6		910	10343454	-7.2
	911	11284169	-7.6		911	10972974	-7.2
	912	11980903	-7.6		912	449500	-7.2
	913	16220131	-7.6		913	11143173	-7.2
	914	16744283	-7.6		914	5288792	-7.2
	915	11548630	-7.6		915	5281672	-7.2
	916	16752640	-7.6		916	10286159	-7.2
	917	24180722	-7.6		917	11159621	-7.2
	918	24780387	-7.6		918	5388928	-7.2
	919	11955716	-7.6		919	447724	-7.2
	920	20055236	-7.6		920	448403	-7.2
	921	11957417	-7.6		921	448577	-7.2
	922	24798741	-7.6		922	503535	-7.2
	923	23724908	-7.6		923	5289464	-7.2
	924	20055352	-7.6		924	15942658	-7.2
	925	22049997	-7.6		925	17758920	-7.2
	926	16122553	-7.6		926	11954041	-7.2
	927	23653503	-7.6		927	23653532	-7.2
	928	11273179	-7.6		928	24741805	-7.2
	929	15983287	-7.6		929	11954369	-7.2
	930	11406590	-7.6		930	24751752	-7.2
	931	24180721	-7.6		931	11651760	-7.2
	932	12195517	-7.6		932	17756743	-7.2
	933	56069	-7.5		933	11516136	-7.2
	934	2116	-7.5		934	16086422	-7.2
	935	1933	-7.5		935	24801862	-7.2
	936	6021	-7.5		936	11840933	-7.2
	937	15443	-7.5		937	11667832	-7.2
	938	12454	-7.5		938	23647659	-7.2
	939	1948	-7.5		939	11304743	-7.2
	940	3468	-7.5		940	11526038	-7.2
	941	1788	-7.5		941	20317278	-7.2
	942	10680	-7.5		942	135565554	-7.2
	943	3380	-7.5		943	11963546	-7.2
	944	213049	-7.5		944	11546620	-7.2
	945	445131	-7.5		945	15942672	-7.2
	946	447341	-7.5		946	11313622	-7.2
	947	102333	-7.5		947	118596336	-7.2
	948	447426	-7.5		948	12818200	-7.2
	949	447280	-7.5		949	16662431	-7.2
	950	165138	-7.5		950	15951529	-7.2
	951	219077	-7.5		951	23727689	-7.2
	952	445770	-7.5		952	11387409	-7.2
	953	440190	-7.5		953	23730143	-7.2
	954	171284	-7.5		954	22850133	-7.2
	955	158784	-7.5		955	24178120	-7.2
	956	446242	-7.5		956	24780387	-7.2
	957	119584	-7.5		957	23581869	-7.2
	958	446696	-7.5		958	6802	-7.1
	959	216385	-7.5		959	2160	-7.1
	960	124653	-7.5		960	3475	-7.1
	961	444789	-7.5		961	2910	-7.1
	962	185679	-7.5		962	22425	-7.1
	963	160531	-7.5		963	15020	-7.1
	964	446856	-7.5		964	23190	-7.1
	965	444865	-7.5		965	16351	-7.1
	966	446858	-7.5		966	2396	-7.1
	967	439220	-7.5		967	2354	-7.1
	968	104850	-7.5		968	10680	-7.1
	969	10342449	-7.5		969	9570	-7.1
	970	4470790	-7.5		970	1369	-7.1
	971	10429242	-7.5		971	21022	-7.1
	972	5388928	-7.5		972	3710	-7.1
	973	6093202	-7.5		973	2267	-7.1
	974	10404245	-7.5		974	1933	-7.1
	975	1794427	-7.5		975	2353	-7.1
	976	657149	-7.5		976	31307	-7.1
	977	10348973	-7.5		977	1775	-7.1
	978	1117937	-7.5		978	3973	-7.1
	979	10286462	-7.5		979	10133	-7.1
	980	11149479	-7.5		980	31703	-7.1
	981	10288191	-7.5		981	2952	-7.1
	982	11154476	-7.5		982	2477	-7.1
	983	6323390	-7.5		983	14687	-7.1
	984	5460316	-7.5		984	2554	-7.1
	985	5289529	-7.5		985	20313	-7.1
	986	657028	-7.5		986	60817	-7.1
	987	10095865	-7.5		987	101616	-7.1
	988	657043	-7.5		988	216416	-7.1
	989	10117987	-7.5		989	131664	-7.1
	990	1202104	-7.5		990	447272	-7.1
	991	448976	-7.5		991	242332	-7.1
	992	3266379	-7.5		992	444378	-7.1
	993	11313622	-7.5		993	242493	-7.1
	994	23586040	-7.5		994	65115	-7.1
	995	135565117	-7.5		995	216454	-7.1
	996	11705956	-7.5		996	95054	-7.1
	997	11691484	-7.5		997	178051	-7.1
	998	23634441	-7.5		998	444825	-7.1
	999	11368987	-7.5		999	446600	-7.1
	1000	23653508	-7.5		1000	229455	-7.1
	1001	16214776	-7.5		1001	114840	-7.1
	1002	23722944	-7.5		1002	146382	-7.1
	1003	16222096	-7.5		1003	446833	-7.1
	1004	11963557	-7.5		1004	124093	-7.1
	1005	16755143	-7.5		1005	446916	-7.1
	1006	11707110	-7.5		1006	196970	-7.1
	1007	11618368	-7.5		1007	220535	-7.1
	1008	24737742	-7.5		1008	153948	-7.1
	1009	18376177	-7.5		1009	287180	-7.1
	1010	11213558	-7.5		1010	445328	-7.1
	1011	20054914	-7.5		1011	107603	-7.1
	1012	11567064	-7.5		1012	444818	-7.1
	1013	20055232	-7.5		1013	447271	-7.1
	1014	24771867	-7.5		1014	5287869	-7.1
	1015	11518241	-7.5		1015	10067695	-7.1
	1016	11249342	-7.5		1016	10071196	-7.1
	1017	15991588	-7.5		1017	1415427	-7.1
	1018	11224409	-7.5		1018	5287662	-7.1
	1019	16123056	-7.5		1019	1503946	-7.1
	1020	11987861	-7.5		1020	5288116	-7.1
	1021	16221501	-7.5		1021	10249180	-7.1
	1022	24798097	-7.5		1022	447916	-7.1
	1023	137278711	-7.5		1023	10249182	-7.1
	1024	11250647	-7.5		1024	657024	-7.1
	1025	19371515	-7.5		1025	3266379	-7.1
	1026	49866988	-7.5		1026	6323491	-7.1
	1027	11376392	-7.5		1027	4369172	-7.1
	1028	11596613	-7.5		1028	10024590	-7.1
	1029	16122633	-7.5		1029	4369270	-7.1
	1030	118572065	-7.5		1030	448610	-7.1
	1031	16744441	-7.5		1031	447508	-7.1
	1032	118574930	-7.5		1032	11160307	-7.1
	1033	20055008	-7.5		1033	4369343	-7.1
	1034	11609586	-7.5		1034	447905	-7.1
	1035	15942672	-7.5		1035	10411846	-7.1
	1036	12106168	-7.5		1036	6323220	-7.1
	1037	20843156	-7.5		1037	10430040	-7.1
	1038	11460087	-7.5		1038	10025615	-7.1
	1039	17754095	-7.5		1039	448940	-7.1
	1040	15602983	-7.5		1040	449108	-7.1
	1041	10083	-7.4		1041	11152667	-7.1
	1042	2913	-7.4		1042	6956329	-7.1
	1043	9570	-7.4		1043	448976	-7.1
	1044	17676	-7.4		1044	448379	-7.1
	1045	3308	-7.4		1045	11154925	-7.1
	1046	2353	-7.4		1046	10041070	-7.1
	1047	16078	-7.4		1047	5287502	-7.1
	1048	1530	-7.4		1048	11955716	-7.1
	1049	31378	-7.4		1049	11683556	-7.1
	1050	3710	-7.4		1050	11508377	-7.1
	1051	1722	-7.4		1051	11955855	-7.1
	1052	21233	-7.4		1052	11256720	-7.1
	1053	1786	-7.4		1053	11340891	-7.1
	1054	19861	-7.4		1054	11438771	-7.1
	1055	6076	-7.4		1055	23649245	-7.1
	1056	5687	-7.4		1056	23106477	-7.1
	1057	2326	-7.4		1057	11198924	-7.1
	1058	213039	-7.4		1058	24178119	-7.1
	1059	236666	-7.4		1059	11417567	-7.1
	1060	287180	-7.4		1060	23644582	-7.1
	1061	65115	-7.4		1061	23586178	-7.1
	1062	446244	-7.4		1062	17754108	-7.1
	1063	133967	-7.4		1063	13373715	-7.1
	1064	446488	-7.4		1064	11988953	-7.1
	1065	65070	-7.4		1065	11957417	-7.1
	1066	446492	-7.4		1066	11212252	-7.1
	1067	97184	-7.4		1067	16214776	-7.1
	1068	446493	-7.4		1068	11483754	-7.1
	1069	160615	-7.4		1069	24768547	-7.1
	1070	446600	-7.4		1070	11462174	-7.1
	1071	148198	-7.4		1071	17753799	-7.1
	1072	107782	-7.4		1072	17754134	-7.1
	1073	445840	-7.4		1073	24744336	-7.1
	1074	439351	-7.4		1074	11270500	-7.1
	1075	446054	-7.4		1075	11962616	-7.1
	1076	216416	-7.4		1076	11987861	-7.1
	1077	101970	-7.4		1077	23647652	-7.1
	1078	151897	-7.4		1078	11548630	-7.1
	1079	146382	-7.4		1079	5724	-7
	1080	153999	-7.4		1080	2993	-7
	1081	222528	-7.4		1081	21319	-7
	1082	188347	-7.4		1082	30323	-7
	1083	100094	-7.4		1083	3563	-7
	1084	444503	-7.4		1084	1854	-7
	1085	169870	-7.4		1085	2895	-7
	1086	447077	-7.4		1086	17182	-7
	1087	213041	-7.4		1087	10219	-7
	1088	84265	-7.4		1088	31640	-7
	1089	122077	-7.4		1089	2451	-7
	1090	447253	-7.4		1090	1633	-7
	1091	121515	-7.4		1091	2809	-7
	1092	101616	-7.4		1092	18343	-7
	1093	216466	-7.4		1093	2182	-7
	1094	196672	-7.4		1094	2754	-7
	1095	5287841	-7.4		1095	2403	-7
	1096	447873	-7.4		1096	2118	-7
	1097	10039403	-7.4		1097	2794	-7
	1098	448381	-7.4		1098	2789	-7
	1099	5288579	-7.4		1099	447369	-7
	1100	10090485	-7.4		1100	178103	-7
	1101	5288784	-7.4		1101	445076	-7
	1102	688857	-7.4		1102	161647	-7
	1103	449500	-7.4		1103	125564	-7
	1104	10107393	-7.4		1104	444450	-7
	1105	5289588	-7.4		1105	445155	-7
	1106	10172827	-7.4		1106	247304	-7
	1107	6323200	-7.4		1107	444571	-7
	1108	1510981	-7.4		1108	65091	-7
	1109	657024	-7.4		1109	445340	-7
	1110	1548968	-7.4		1110	444475	-7
	1111	11175137	-7.4		1111	447018	-7
	1112	3011155	-7.4		1112	247839	-7
	1113	5288807	-7.4		1113	439246	-7
	1114	3033621	-7.4		1114	65130	-7
	1115	5496910	-7.4		1115	155815	-7
	1116	3034034	-7.4		1116	72443	-7
	1117	657026	-7.4		1117	447137	-7
	1118	10364585	-7.4		1118	446658	-7
	1119	449547	-7.4		1119	114743	-7
	1120	4470566	-7.4		1120	246983	-7
	1121	447559	-7.4		1121	447199	-7
	1122	10708341	-7.4		1122	236702	-7
	1123	448803	-7.4		1123	87330	-7
	1124	448768	-7.4		1124	447378	-7
	1125	23633673	-7.4		1125	65076	-7
	1126	15295578	-7.4		1126	688857	-7
	1127	11326613	-7.4		1127	2352168	-7
	1128	17756743	-7.4		1128	10220323	-7
	1129	11655511	-7.4		1129	5288670	-7
	1130	18719622	-7.4		1130	10247560	-7
	1131	24768527	-7.4		1131	447958	-7
	1132	16659841	-7.4		1132	10286462	-7
	1133	16750074	-7.4		1133	448535	-7
	1134	14205264	-7.4		1134	3382784	-7
	1135	11500493	-7.4		1135	6323235	-7
	1136	22875828	-7.4		1136	10331844	-7
	1137	24779674	-7.4		1137	448658	-7
	1138	11809740	-7.4		1138	10339710	-7
	1139	11250029	-7.4		1139	1150567	-7
	1140	15950376	-7.4		1140	10343728	-7
	1141	16065403	-7.4		1141	448991	-7
	1142	11516136	-7.4		1142	10429242	-7
	1143	11504295	-7.4		1143	447966	-7
	1144	11949652	-7.4		1144	5288428	-7
	1145	54688711	-7.4		1145	657027	-7
	1146	11955614	-7.4		1146	10601417	-7
	1147	11236126	-7.4		1147	5288101	-7
	1148	11610599	-7.4		1148	10950142	-7
	1149	16105493	-7.4		1149	5287792	-7
	1150	22591684	-7.4		1150	11001318	-7
	1151	121276853	-7.4		1151	466959	-7
	1152	16401639	-7.4		1152	448326	-7
	1153	124081896	-7.4		1153	448087	-7
	1154	23645698	-7.4		1154	5288579	-7
	1155	124173720	-7.4		1155	11267350	-7
	1156	2118	-7.3		1156	21066096	-7
	1157	28204	-7.3		1157	16048422	-7
	1158	28417	-7.3		1158	11290116	-7
	1159	65058	-7.3		1159	15897928	-7
	1160	3534	-7.3		1160	16739331	-7
	1161	13313	-7.3		1161	11237985	-7
	1162	3537	-7.3		1162	24788740	-7
	1163	2585	-7.3		1163	17754173	-7
	1164	6030	-7.3		1164	24752844	-7
	1165	15020	-7.3		1165	24778299	-7
	1166	2396	-7.3		1166	124173720	-7
	1167	6245	-7.3		1167	11661758	-7
	1168	2164	-7.3		1168	11314340	-7
	1169	13791	-7.3		1169	11219835	-7
	1170	1893	-7.3		1170	17754396	-7
	1171	2477	-7.3		1171	22591684	-7
	1172	36462	-7.3		1172	24762195	-7
	1173	1700	-7.3		1173	17759780	-7
	1174	54369	-7.3		1174	11250029	-7
	1175	12594	-7.3		1175	11396600	-7
	1176	1633	-7.3		1176	11984575	-7
	1177	445227	-7.3		1177	17749735	-7
	1178	158795	-7.3		1178	11616886	-7
	1179	444679	-7.3		1179	11963551	-7
	1180	124088	-7.3		1180	11370952	-7
	1181	445966	-7.3		1181	11430856	-7
	1182	65355	-7.3		1182	16750073	-7
	1183	104762	-7.3		1183	23586165	-7
	1184	439450	-7.3		1184	16046068	-7
	1185	65130	-7.3		1185	24771368	-7
	1186	223368	-7.3		1186	11691484	-7
	1187	122553	-7.3		1187	11226090	-7
	1188	208901	-7.3		1188	11296583	-7
	1189	446238	-7.3		1189	20843156	-7
	1190	119034	-7.3		1190	11465618	-7
	1191	444764	-7.3		1191	16659841	-7
	1192	446857	-7.3		1192	24768528	-7
	1193	104845	-7.3		1193	16220172	-7
	1194	91532	-7.3		1194	46936633	-7
	1195	446394	-7.3		1195	4290	-6.9
	1196	185915	-7.3		1196	16078	-6.9
	1197	222284	-7.3		1197	35330	-6.9
	1198	445404	-7.3		1198	3299	-6.9
	1199	107778	-7.3		1199	6131	-6.9
	1200	161647	-7.3		1200	17925	-6.9
	1201	445986	-7.3		1201	2581	-6.9
	1202	445439	-7.3		1202	19988	-6.9
	1203	101772	-7.3		1203	8977	-6.9
	1204	193491	-7.3		1204	21772	-6.9
	1205	446241	-7.3		1205	2313	-6.9
	1206	444378	-7.3		1206	1989	-6.9
	1207	123879	-7.3		1207	3152	-6.9
	1208	447229	-7.3		1208	2375	-6.9
	1209	177837	-7.3		1209	6175	-6.9
	1210	164908	-7.3		1210	1536	-6.9
	1211	100299	-7.3		1211	2816	-6.9
	1212	444390	-7.3		1212	31401	-6.9
	1213	246983	-7.3		1213	5880	-6.9
	1214	213053	-7.3		1214	1498	-6.9
	1215	156414	-7.3		1215	3059	-6.9
	1216	196970	-7.3		1216	33255	-6.9
	1217	177336	-7.3		1217	2662	-6.9
	1218	121750	-7.3		1218	34312	-6.9
	1219	244809	-7.3		1219	445754	-6.9
	1220	447369	-7.3		1220	445986	-6.9
	1221	657023	-7.3		1221	447450	-6.9
	1222	448379	-7.3		1222	447426	-6.9
	1223	6323416	-7.3		1223	236666	-6.9
	1224	447872	-7.3		1224	446659	-6.9
	1225	447733	-7.3		1225	444260	-6.9
	1226	448993	-7.3		1226	73318	-6.9
	1227	449108	-7.3		1227	127504	-6.9
	1228	448403	-7.3		1228	444498	-6.9
	1229	5289321	-7.3		1229	444581	-6.9
	1230	448436	-7.3		1230	259331	-6.9
	1231	5289459	-7.3		1231	444617	-6.9
	1232	10150081	-7.3		1232	445843	-6.9
	1233	6313595	-7.3		1233	160615	-6.9
	1234	10221335	-7.3		1234	216327	-6.9
	1235	449088	-7.3		1235	176873	-6.9
	1236	2376771	-7.3		1236	444377	-6.9
	1237	5289389	-7.3		1237	447253	-6.9
	1238	3003157	-7.3		1238	445840	-6.9
	1239	4369270	-7.3		1239	214351	-6.9
	1240	10319503	-7.3		1240	208952	-6.9
	1241	5496628	-7.3		1241	177336	-6.9
	1242	10331844	-7.3		1242	446561	-6.9
	1243	5289288	-7.3		1243	447368	-6.9
	1244	448658	-7.3		1244	446856	-6.9
	1245	11963742	-7.3		1245	107930	-6.9
	1246	21874557	-7.3		1246	10201696	-6.9
	1247	24755476	-7.3		1247	4369025	-6.9
	1248	11633038	-7.3		1248	10252640	-6.9
	1249	24764441	-7.3		1249	3033825	-6.9
	1250	11526696	-7.3		1250	5287596	-6.9
	1251	11700495	-7.3		1251	611002	-6.9
	1252	16122581	-7.3		1252	10107393	-6.9
	1253	15951529	-7.3		1253	10319503	-6.9
	1254	18633059	-7.3		1254	5288631	-6.9
	1255	16750192	-7.3		1255	448803	-6.9
	1256	23653507	-7.3		1256	11175137	-6.9
	1257	15983988	-7.3		1257	5462442	-6.9
	1258	11963512	-7.3		1258	10246085	-6.9
	1259	11987868	-7.3		1259	657023	-6.9
	1260	11498153	-7.3		1260	449392	-6.9
	1261	24798721	-7.3		1261	447903	-6.9
	1262	15942657	-7.3		1262	11178958	-6.9
	1263	11998575	-7.3		1263	10401956	-6.9
	1264	16049839	-7.3		1264	5289529	-6.9
	1265	11750009	-7.3		1265	449547	-6.9
	1266	17753975	-7.3		1266	5289389	-6.9
	1267	12000797	-7.3		1267	10450114	-6.9
	1268	23630026	-7.3		1268	5288133	-6.9
	1269	118196485	-7.3		1269	10958449	-6.9
	1270	11212252	-7.3		1270	644358	-6.9
	1271	16095349	-7.3		1271	6454902	-6.9
	1272	23730143	-7.3		1272	16220130	-6.9
	1273	17754204	-7.3		1273	11524144	-6.9
	1274	24744336	-7.3		1274	14205264	-6.9
	1275	11691242	-7.3		1275	137278711	-6.9
	1276	23106477	-7.3		1276	11963512	-6.9
	1277	11609955	-7.3		1277	15627868	-6.9
	1278	11812557	-7.3		1278	11483970	-6.9
	1279	121596705	-7.3		1279	23653533	-6.9
	1280	16654980	-7.3		1280	11234052	-6.9
	1281	11508377	-7.3		1281	11394238	-6.9
	1282	24741806	-7.3		1282	11349402	-6.9
	1283	126495573	-7.3		1283	11395145	-6.9
	1284	23644580	-7.3		1284	18633059	-6.9
	1285	131704303	-7.3		1285	11691442	-6.9
	1286	4564	-7.2		1286	21066087	-6.9
	1287	20279	-7.2		1287	15991546	-6.9
	1288	1757	-7.2		1288	13559281	-6.9
	1289	6031	-7.2		1289	24748047	-6.9
	1290	1989	-7.2		1290	21874557	-6.9
	1291	2182	-7.2		1291	24754814	-6.9
	1292	17182	-7.2		1292	135565117	-6.9
	1293	11018	-7.2		1293	24755470	-6.9
	1294	6029	-7.2		1294	16744441	-6.9
	1295	13472	-7.2		1295	11701820	-6.9
	1296	18807	-7.2		1296	17754203	-6.9
	1297	4288	-7.2		1297	16049404	-6.9
	1298	254	-7.2		1298	11660035	-6.9
	1299	16473	-7.2		1299	24779674	-6.9
	1300	3229	-7.2		1300	22489160	-6.9
	1301	2952	-7.2		1301	11809740	-6.9
	1302	23576	-7.2		1302	11494891	-6.9
	1303	2378	-7.2		1303	49867153	-6.9
	1304	24066	-7.2		1304	21158560	-6.9
	1305	3711	-7.2		1305	118115473	-6.9
	1306	27934	-7.2		1306	12598931	-6.9
	1307	2165	-7.2		1307	16123056	-6.9
	1308	33746	-7.2		1308	11602832	-6.9
	1309	2315	-7.2		1309	131634760	-6.9
	1310	3386	-7.2		1310	1948	-6.8
	1311	2179	-7.2		1311	3354	-6.8
	1312	36735	-7.2		1312	2273	-6.8
	1313	4310	-7.2		1313	171	-6.8
	1314	3394	-7.2		1314	3371	-6.8
	1315	445246	-7.2		1315	3016	-6.8
	1316	115212	-7.2		1316	3380	-6.8
	1317	439424	-7.2		1317	13791	-6.8
	1318	72277	-7.2		1318	8955	-6.8
	1319	91557	-7.2		1319	3158	-6.8
	1320	445154	-7.2		1320	6021	-6.8
	1321	446237	-7.2		1321	15443	-6.8
	1322	445382	-7.2		1322	24316	-6.8
	1323	446239	-7.2		1323	3343	-6.8
	1324	216235	-7.2		1324	2732	-6.8
	1325	216454	-7.2		1325	6029	-6.8
	1326	445462	-7.2		1326	1530	-6.8
	1327	82313	-7.2		1327	3156	-6.8
	1328	164509	-7.2		1328	3764	-6.8
	1329	107751	-7.2		1329	1981	-6.8
	1330	445732	-7.2		1330	32798	-6.8
	1331	216468	-7.2		1331	1514	-6.8
	1332	445929	-7.2		1332	1700	-6.8
	1333	178518	-7.2		1333	64968	-6.8
	1334	216327	-7.2		1334	2802	-6.8
	1335	444456	-7.2		1335	15139	-6.8
	1336	214351	-7.2		1336	56069	-6.8
	1337	444475	-7.2		1337	216325	-6.8
	1338	242493	-7.2		1338	247978	-6.8
	1339	154104	-7.2		1339	102697	-6.8
	1340	445506	-7.2		1340	446238	-6.8
	1341	444552	-7.2		1341	447098	-6.8
	1342	261000	-7.2		1342	446837	-6.8
	1343	447076	-7.2		1343	446505	-6.8
	1344	224004	-7.2		1344	229295	-6.8
	1345	127504	-7.2		1345	444503	-6.8
	1346	445459	-7.2		1346	122335	-6.8
	1347	195347	-7.2		1347	337359	-6.8
	1348	439216	-7.2		1348	115358	-6.8
	1349	444746	-7.2		1349	65304	-6.8
	1350	247304	-7.2		1350	82313	-6.8
	1351	107805	-7.2		1351	447261	-6.8
	1352	445328	-7.2		1352	188350	-6.8
	1353	129539	-7.2		1353	445439	-6.8
	1354	657137	-7.2		1354	216326	-6.8
	1355	5288173	-7.2		1355	72277	-6.8
	1356	2352168	-7.2		1356	179340	-6.8
	1357	11152667	-7.2		1357	185457	-6.8
	1358	449013	-7.2		1358	158784	-6.8
	1359	1116191	-7.2		1359	219077	-6.8
	1360	10286159	-7.2		1360	446725	-6.8
	1361	1122713	-7.2		1361	108059	-6.8
	1362	449098	-7.2		1362	208901	-6.8
	1363	447701	-7.2		1363	446237	-6.8
	1364	10017976	-7.2		1364	446241	-6.8
	1365	11197931	-7.2		1365	185679	-6.8
	1366	657025	-7.2		1366	447022	-6.8
	1367	10178705	-7.2		1367	108189	-6.8
	1368	10379137	-7.2		1368	449088	-6.8
	1369	5462442	-7.2		1369	447815	-6.8
	1370	657038	-7.2		1370	5288821	-6.8
	1371	644169	-7.2		1371	5362422	-6.8
	1372	657065	-7.2		1372	10125830	-6.8
	1373	1415427	-7.2		1373	10450624	-6.8
	1374	10450624	-7.2		1374	10221335	-6.8
	1375	447905	-7.2		1375	4630909	-6.8
	1376	10473088	-7.2		1376	5289531	-6.8
	1377	449035	-7.2		1377	4634231	-6.8
	1378	448667	-7.2		1378	5288222	-6.8
	1379	10172821	-7.2		1379	447923	-6.8
	1380	10950142	-7.2		1380	5289470	-6.8
	1381	24752844	-7.2		1381	5288685	-6.8
	1382	16750123	-7.2		1382	3003157	-6.8
	1383	11267350	-7.2		1383	6323390	-6.8
	1384	16741209	-7.2		1384	3011155	-6.8
	1385	16126898	-7.2		1385	11188898	-6.8
	1386	135565465	-7.2		1386	4369101	-6.8
	1387	11417567	-7.2		1387	466960	-6.8
	1388	12412578	-7.2		1388	5288988	-6.8
	1389	20833257	-7.2		1389	11069133	-6.8
	1390	17754111	-7.2		1390	4369479	-6.8
	1391	49867154	-7.2		1391	3034034	-6.8
	1392	11634973	-7.2		1392	3899541	-6.8
	1393	54560057	-7.2		1393	657038	-6.8
	1394	24764487	-7.2		1394	2059510	-6.8
	1395	23586154	-7.2		1395	5288173	-6.8
	1396	24768537	-7.2		1396	449098	-6.8
	1397	23653532	-7.2		1397	5288604	-6.8
	1398	11960529	-7.2		1398	5496627	-6.8
	1399	16757525	-7.2		1399	5287841	-6.8
	1400	24741808	-7.2		1400	23642301	-6.8
	1401	11427975	-7.2		1401	11500493	-6.8
	1402	16058630	-7.2		1402	23634441	-6.8
	1403	11602832	-7.2		1403	16049839	-6.8
	1404	11561383	-7.2		1404	12082259	-6.8
	1405	16758228	-7.2		1405	17753826	-6.8
	1406	24768551	-7.2		1406	11957393	-6.8
	1407	15991547	-7.2		1407	16058629	-6.8
	1408	11269429	-7.2		1408	16750123	-6.8
	1409	17749729	-7.2		1409	11553058	-6.8
	1410	24768528	-7.2		1410	15950376	-6.8
	1411	16725726	-7.2		1411	17754027	-6.8
	1412	11687907	-7.2		1412	18719622	-6.8
	1413	17754108	-7.2		1413	11560224	-6.8
	1414	135564985	-7.2		1414	16741228	-6.8
	1415	17753826	-7.2		1415	49866988	-6.8
	1416	2313	-7.1		1416	20055267	-6.8
	1417	6804	-7.1		1417	11995761	-6.8
	1418	3339	-7.1		1418	11349170	-6.8
	1419	12675	-7.1		1419	11840911	-6.8
	1420	2265	-7.1		1420	11963552	-6.8
	1421	21704	-7.1		1421	11561383	-6.8
	1422	8977	-7.1		1422	16750074	-6.8
	1423	15664	-7.1		1423	11609586	-6.8
	1424	3369	-7.1		1424	11368987	-6.8
	1425	6175	-7.1		1425	118572065	-6.8
	1426	2327	-7.1		1426	24178109	-6.8
	1427	1944	-7.1		1427	16122580	-6.8
	1428	2398	-7.1		1428	20055236	-6.8
	1429	16351	-7.1		1429	11561674	-6.8
	1430	2403	-7.1		1430	24755476	-6.8
	1431	171	-7.1		1431	23586040	-6.8
	1432	34633	-7.1		1432	15942651	-6.8
	1433	4290	-7.1		1433	15295578	-6.8
	1434	18794	-7.1		1434	24178121	-6.8
	1435	3241	-7.1		1435	11338033	-6.8
	1436	2092	-7.1		1436	11545694	-6.8
	1437	3331	-7.1		1437	16129580	-6.8
	1438	53359	-7.1		1438	12606920	-6.8
	1439	3922	-7.1		1439	23630026	-6.8
	1440	2381	-7.1		1440	23722944	-6.8
	1441	6131	-7.1		1441	11473003	-6.8
	1442	3410	-7.1		1442	3369	-6.7
	1443	26721	-7.1		1443	1757	-6.7
	1444	11390	-7.1		1444	2608	-6.7
	1445	446236	-7.1		1445	12598	-6.7
	1446	124093	-7.1		1446	2472	-6.7
	1447	445989	-7.1		1447	2350	-6.7
	1448	153976	-7.1		1448	3345	-6.7
	1449	229295	-7.1		1449	3312	-6.7
	1450	446561	-7.1		1450	6133	-6.7
	1451	235905	-7.1		1451	6076	-6.7
	1452	242332	-7.1		1452	3372	-6.7
	1453	445076	-7.1		1453	28864	-6.7
	1454	446727	-7.1		1454	6245	-6.7
	1455	162056	-7.1		1455	1779	-6.7
	1456	102232	-7.1		1456	2315	-6.7
	1457	446357	-7.1		1457	1941	-6.7
	1458	444617	-7.1		1458	11390	-6.7
	1459	104974	-7.1		1459	2187	-6.7
	1460	222786	-7.1		1460	20824	-6.7
	1461	133021	-7.1		1461	15671	-6.7
	1462	447261	-7.1		1462	21855	-6.7
	1463	162955	-7.1		1463	2197	-6.7
	1464	445905	-7.1		1464	2678	-6.7
	1465	92199	-7.1		1465	4564	-6.7
	1466	127527	-7.1		1466	2326	-6.7
	1467	446134	-7.1		1467	6031	-6.7
	1468	197785	-7.1		1468	21700	-6.7
	1469	657117	-7.1		1469	5172	-6.7
	1470	1286536	-7.1		1470	221493	-6.7
	1471	10201696	-7.1		1471	446491	-6.7
	1472	11178958	-7.1		1472	119055	-6.7
	1473	2266114	-7.1		1473	162955	-6.7
	1474	5289091	-7.1		1474	445533	-6.7
	1475	447628	-7.1		1475	446696	-6.7
	1476	643976	-7.1		1476	445732	-6.7
	1477	3033538	-7.1		1477	446753	-6.7
	1478	6323235	-7.1		1478	439186	-6.7
	1479	10311306	-7.1		1479	446801	-6.7
	1480	447537	-7.1		1480	445966	-6.7
	1481	449157	-7.1		1481	446816	-6.7
	1482	5288604	-7.1		1482	446236	-6.7
	1483	10324367	-7.1		1483	114811	-6.7
	1484	449471	-7.1		1484	91557	-6.7
	1485	447722	-7.1		1485	444763	-6.7
	1486	6454902	-7.1		1486	446312	-6.7
	1487	10450114	-7.1		1487	444765	-6.7
	1488	448055	-7.1		1488	127894	-6.7
	1489	4470573	-7.1		1489	196122	-6.7
	1490	5288101	-7.1		1490	148184	-6.7
	1491	4471188	-7.1		1491	235905	-6.7
	1492	447834	-7.1		1492	439450	-6.7
	1493	5180213	-7.1		1493	168131	-6.7
	1494	16043304	-7.1		1494	104926	-6.7
	1495	11608401	-7.1		1495	445246	-6.7
	1496	14163672	-7.1		1496	213013	-6.7
	1497	11524127	-7.1		1497	107805	-6.7
	1498	11430856	-7.1		1498	446244	-6.7
	1499	17754117	-7.1		1499	447341	-6.7
	1500	11505541	-7.1		1500	439220	-6.7
	1501	16757521	-7.1		1501	133866	-6.7
	1502	14611919	-7.1		1502	446411	-6.7
	1503	24741805	-7.1		1503	100299	-6.7
	1504	11210478	-7.1		1504	1453694	-6.7
	1505	24768549	-7.1		1505	4469805	-6.7
	1506	11844916	-7.1		1506	1286536	-6.7
	1507	16662431	-7.1		1507	6604901	-6.7
	1508	24178119	-7.1		1508	5496628	-6.7
	1509	11237985	-7.1		1509	9957008	-6.7
	1510	24178120	-7.1		1510	657025	-6.7
	1511	11395145	-7.1		1511	447657	-6.7
	1512	11539025	-7.1		1512	6093202	-6.7
	1513	15602982	-7.1		1513	10062702	-6.7
	1514	16122643	-7.1		1514	1712019	-6.7
	1515	11682175	-7.1		1515	5288238	-6.7
	1516	11198924	-7.1		1516	10174045	-6.7
	1517	15593907	-7.1		1517	1283969	-6.7
	1518	21158881	-7.1		1518	10178705	-6.7
	1519	16750071	-7.1		1519	10288191	-6.7
	1520	20317278	-7.1		1520	10180201	-6.7
	1521	11393519	-7.1		1521	447864	-6.7
	1522	11962412	-7.1		1522	448564	-6.7
	1523	20055267	-7.1		1523	447980	-6.7
	1524	15627868	-7.1		1524	11149479	-6.7
	1525	24768547	-7.1		1525	449471	-6.7
	1526	11217901	-7.1		1526	449394	-6.7
	1527	11465618	-7.1		1527	5289205	-6.7
	1528	11494891	-7.1		1528	657028	-6.7
	1529	5172	-7		1529	5478838	-6.7
	1530	11259	-7		1530	5287509	-6.7
	1531	2244	-7		1531	23652731	-6.7
	1532	11318	-7		1532	24180722	-6.7
	1533	2294	-7		1533	16757525	-6.7
	1534	11974	-7		1534	15991547	-6.7
	1535	2802	-7		1535	24741808	-6.7
	1536	12450	-7		1536	17754117	-6.7
	1537	2833	-7		1537	24752837	-6.7
	1538	16564	-7		1538	16741227	-6.7
	1539	3356	-7		1539	11700495	-6.7
	1540	17513	-7		1540	16744283	-6.7
	1541	1779	-7		1541	11957394	-6.7
	1542	18283	-7		1542	21302490	-6.7
	1543	1881	-7		1543	11534420	-6.7
	1544	18343	-7		1544	23586154	-6.7
	1545	10204	-7		1545	24764441	-6.7
	1546	19596	-7		1546	23643565	-6.7
	1547	1234	-7		1547	24764442	-6.7
	1548	19988	-7		1548	11582002	-6.7
	1549	2816	-7		1549	11243969	-6.7
	1550	20313	-7		1550	15983287	-6.7
	1551	1714	-7		1551	24768548	-6.7
	1552	2170	-7		1552	12195517	-6.7
	1553	65063	-7		1553	11245700	-6.7
	1554	28864	-7		1554	21158881	-6.7
	1555	2749	-7		1555	11987888	-6.7
	1556	29327	-7		1556	15479177	-6.7
	1557	4592	-7		1557	11717074	-6.7
	1558	33478	-7		1558	15947913	-6.7
	1559	3033	-7		1559	16058630	-6.7
	1560	34359	-7		1560	11509180	-6.7
	1561	1949	-7		1561	24795069	-6.7
	1562	34755	-7		1562	15602983	-6.7
	1563	445722	-7		1563	16089915	-6.7
	1564	445736	-7		1564	11616111	-6.7
	1565	444150	-7		1565	42627031	-6.7
	1566	65177	-7		1566	11465695	-6.7
	1567	134780	-7		1567	121596701	-6.7
	1568	150889	-7		1568	10083	-6.6
	1569	178103	-7		1569	12450	-6.6
	1570	119032	-7		1570	13116	-6.6
	1571	160617	-7		1571	3393	-6.6
	1572	165230	-7		1572	2120	-6.6
	1573	179340	-7		1573	4592	-6.6
	1574	208902	-7		1574	4288	-6.6
	1575	124246	-7		1575	3229	-6.6
	1576	247978	-7		1576	13755	-6.6
	1577	185457	-7		1577	35370	-6.6
	1578	447137	-7		1578	33478	-6.6
	1579	101524	-7		1579	22530	-6.6
	1580	204105	-7		1580	3394	-6.6
	1581	446102	-7		1581	47936	-6.6
	1582	446195	-7		1582	3356	-6.6
	1583	127702	-7		1583	54369	-6.6
	1584	123964	-7		1584	2471	-6.6
	1585	446144	-7		1585	1234	-6.6
	1586	445340	-7		1586	14652	-6.6
	1587	441478	-7		1587	29327	-6.6
	1588	292661	-7		1588	18381	-6.6
	1589	446783	-7		1589	2333	-6.6
	1590	444763	-7		1590	444514	-6.6
	1591	185914	-7		1591	107994	-6.6
	1592	447450	-7		1592	447021	-6.6
	1593	159325	-7		1593	122553	-6.6
	1594	445357	-7		1594	204105	-6.6
	1595	446824	-7		1595	107641	-6.6
	1596	93082	-7		1596	69736	-6.6
	1597	446753	-7		1597	66414	-6.6
	1598	446468	-7		1598	121750	-6.6
	1599	445504	-7		1599	101524	-6.6
	1600	107930	-7		1600	447229	-6.6
	1601	447771	-7		1601	179344	-6.6
	1602	10180201	-7		1602	446429	-6.6
	1603	5287408	-7		1603	194777	-6.6
	1604	1453694	-7		1604	216385	-6.6
	1605	5478838	-7		1605	124088	-6.6
	1606	448505	-7		1606	65355	-6.6
	1607	5288230	-7		1607	219095	-6.6
	1608	1916699	-7		1608	162056	-6.6
	1609	6323491	-7		1609	72194	-6.6
	1610	10252640	-7		1610	162636	-6.6
	1611	6971044	-7		1611	97184	-6.6
	1612	10297982	-7		1612	208953	-6.6
	1613	448326	-7		1613	151075	-6.6
	1614	5287792	-7		1614	188380	-6.6
	1615	447903	-7		1615	193961	-6.6
	1616	447957	-7		1616	178518	-6.6
	1617	10127622	-7		1617	446758	-6.6
	1618	3083544	-7		1618	123982	-6.6
	1619	448477	-7		1619	439424	-6.6
	1620	10343728	-7		1620	447411	-6.6
	1621	448110	-7		1621	644169	-6.6
	1622	10400412	-7		1622	5180213	-6.6
	1623	5288238	-7		1623	448471	-6.6
	1624	4369171	-7		1624	1122713	-6.6
	1625	9584748	-7		1625	10409873	-6.6
	1626	4369172	-7		1626	9863447	-6.6
	1627	688357	-7		1627	5288807	-6.6
	1628	448660	-7		1628	5289419	-6.6
	1629	11188898	-7		1629	448769	-6.6
	1630	4469805	-7		1630	10993211	-6.6
	1631	6956329	-7		1631	10450387	-6.6
	1632	5287846	-7		1632	10345214	-6.6
	1633	1283969	-7		1633	10019998	-6.6
	1634	11149906	-7		1634	5289469	-6.6
	1635	448327	-7		1635	10161381	-6.6
	1636	5288991	-7		1636	448475	-6.6
	1637	5496627	-7		1637	447771	-6.6
	1638	447966	-7		1638	449035	-6.6
	1639	23644575	-7		1639	447688	-6.6
	1640	24768548	-7		1640	5289091	-6.6
	1641	15118984	-7		1641	3033538	-6.6
	1642	23657800	-7		1642	5288855	-6.6
	1643	13023332	-7		1643	461279	-6.6
	1644	22850133	-7		1644	5287797	-6.6
	1645	17754173	-7		1645	5287754	-6.6
	1646	24755470	-7		1646	5287989	-6.6
	1647	11234052	-7		1647	5287678	-6.6
	1648	11546620	-7		1648	5289294	-6.6
	1649	11450633	-7		1649	4631605	-6.6
	1650	23727981	-7		1650	10368812	-6.6
	1651	20055090	-7		1651	16221501	-6.6
	1652	11667832	-7		1652	12773795	-6.6
	1653	11840911	-7		1653	17754156	-6.6
	1654	11948288	-7		1654	11609955	-6.6
	1655	11508736	-7		1655	11414799	-6.6
	1656	24178121	-7		1656	15118984	-6.6
	1657	23649245	-7		1657	11427975	-6.6
	1658	11531308	-7		1658	11492186	-6.6
	1659	23653502	-7		1659	11281011	-6.6
	1660	16741228	-7		1660	11210478	-6.6
	1661	11779786	-7		1661	21850055	-6.6
	1662	23727689	-7		1662	15942662	-6.6
	1663	11660035	-7		1663	11809364	-6.6
	1664	12001014	-7		1664	11608401	-6.6
	1665	24788740	-7		1665	24798721	-6.6
	1666	16046068	-7		1666	16725726	-6.6
	1667	12229396	-7		1667	16095349	-6.6
	1668	54688710	-7		1668	17754164	-6.6
	1669	11269353	-7		1669	11452716	-6.6
	1670	17753820	-7		1670	15942657	-6.6
	1671	11987888	-7		1671	16105493	-6.6
	1672	23727982	-7		1672	11269429	-6.6
	1673	11483754	-7		1673	54688261	-6.6
	1674	23643565	-7		1674	11618368	-6.6
	1675	17749728	-7		1675	16122581	-6.6
	1676	10156	-6.9		1676	11287125	-6.6
	1677	14357	-6.9		1677	11840930	-6.6
	1678	10133	-6.9		1678	16678087	-6.6
	1679	2520	-6.9		1679	11948288	-6.6
	1680	3102	-6.9		1680	5111	-6.5
	1681	11302	-6.9		1681	254	-6.5
	1682	3158	-6.9		1682	12555	-6.5
	1683	2608	-6.9		1683	2441	-6.5
	1684	3345	-6.9		1684	12675	-6.5
	1685	12492	-6.9		1685	2717	-6.5
	1686	764	-6.9		1686	2165	-6.5
	1687	13314	-6.9		1687	2801	-6.5
	1688	5092	-6.9		1688	15664	-6.5
	1689	3016	-6.9		1689	2882	-6.5
	1690	5880	-6.9		1690	16229	-6.5
	1691	16639	-6.9		1691	3103	-6.5
	1692	6830	-6.9		1692	16473	-6.5
	1693	17507	-6.9		1693	4368	-6.5
	1694	31640	-6.9		1694	16564	-6.5
	1695	17925	-6.9		1695	5723	-6.5
	1696	3343	-6.9		1696	17150	-6.5
	1697	19150	-6.9		1697	2391	-6.5
	1698	1514	-6.9		1698	2239	-6.5
	1699	19529	-6.9		1699	2449	-6.5
	1700	967	-6.9		1700	17513	-6.5
	1701	2789	-6.9		1701	2812	-6.5
	1702	237	-6.9		1702	19150	-6.5
	1703	2159	-6.9		1703	3468	-6.5
	1704	5111	-6.9		1704	21722	-6.5
	1705	22530	-6.9		1705	6030	-6.5
	1706	1369	-6.9		1706	23576	-6.5
	1707	2196	-6.9		1707	2800	-6.5
	1708	8339	-6.9		1708	24352	-6.5
	1709	30323	-6.9		1709	5687	-6.5
	1710	69736	-6.9		1710	26987	-6.5
	1711	445248	-6.9		1711	2911	-6.5
	1712	446367	-6.9		1712	2343	-6.5
	1713	87901	-6.9		1713	53359	-6.5
	1714	243556	-6.9		1714	764	-6.5
	1715	131682	-6.9		1715	162834	-6.5
	1716	445037	-6.9		1716	445093	-6.5
	1717	178051	-6.9		1717	102232	-6.5
	1718	444148	-6.9		1718	232446	-6.5
	1719	97535	-6.9		1719	446049	-6.5
	1720	125516	-6.9		1720	124716	-6.5
	1721	445990	-6.9		1721	181426	-6.5
	1722	447021	-6.9		1722	213041	-6.5
	1723	445992	-6.9		1723	444833	-6.5
	1724	188380	-6.9		1724	446488	-6.5
	1725	441476	-6.9		1725	165151	-6.5
	1726	445981	-6.9		1726	445981	-6.5
	1727	102697	-6.9		1727	151172	-6.5
	1728	177236	-6.9		1728	447340	-6.5
	1729	445245	-6.9		1729	446056	-6.5
	1730	151075	-6.9		1730	446492	-6.5
	1731	97538	-6.9		1731	128564	-6.5
	1732	151172	-6.9		1732	443600	-6.5
	1733	446725	-6.9		1733	164628	-6.5
	1734	444632	-6.9		1734	125516	-6.5
	1735	121026	-6.9		1735	198757	-6.5
	1736	119055	-6.9		1736	446857	-6.5
	1737	95014	-6.9		1737	292661	-6.5
	1738	447022	-6.9		1738	447377	-6.5
	1739	208952	-6.9		1739	65309	-6.5
	1740	119184	-6.9		1740	444727	-6.5
	1741	446312	-6.9		1741	196672	-6.5
	1742	445537	-6.9		1742	124434	-6.5
	1743	445501	-6.9		1743	444612	-6.5
	1744	1484819	-6.9		1744	216466	-6.5
	1745	5289232	-6.9		1745	449014	-6.5
	1746	5288483	-6.9		1746	5287610	-6.5
	1747	447864	-6.9		1747	448381	-6.5
	1748	5287989	-6.9		1748	3005573	-6.5
	1749	10430040	-6.9		1749	10379137	-6.5
	1750	5288133	-6.9		1750	3033053	-6.5
	1751	5496597	-6.9		1751	1116191	-6.5
	1752	447998	-6.9		1752	5289090	-6.5
	1753	4369374	-6.9		1753	4470573	-6.5
	1754	6917655	-6.9		1754	447652	-6.5
	1755	5289419	-6.9		1755	2405215	-6.5
	1756	5288588	-6.9		1756	448055	-6.5
	1757	4369479	-6.9		1757	5287846	-6.5
	1758	3465283	-6.9		1758	447957	-6.5
	1759	10019998	-6.9		1759	447531	-6.5
	1760	4369025	-6.9		1760	6917655	-6.5
	1761	5288116	-6.9		1761	1510981	-6.5
	1762	10299876	-6.9		1762	5326637	-6.5
	1763	10993211	-6.9		1763	1548953	-6.5
	1764	5287678	-6.9		1764	448963	-6.5
	1765	11065133	-6.9		1765	447594	-6.5
	1766	3378336	-6.9		1766	10473088	-6.5
	1767	10041070	-6.9		1767	10250769	-6.5
	1768	5288685	-6.9		1768	4369171	-6.5
	1769	11171903	-6.9		1769	447628	-6.5
	1770	3340355	-6.9		1770	10708341	-6.5
	1771	448087	-6.9		1771	5289613	-6.5
	1772	5289320	-6.9		1772	11703255	-6.5
	1773	5289090	-6.9		1773	15942673	-6.5
	1774	5289593	-6.9		1774	23653531	-6.5
	1775	6323394	-6.9		1775	11987846	-6.5
	1776	11957393	-6.9		1776	13023332	-6.5
	1777	11340891	-6.9		1777	11812557	-6.5
	1778	11993740	-6.9		1778	15602982	-6.5
	1779	11338033	-6.9		1779	11688894	-6.5
	1780	46926304	-6.9		1780	11682175	-6.5
	1781	11349402	-6.9		1781	11521822	-6.5
	1782	24771758	-6.9		1782	17754111	-6.5
	1783	16741227	-6.9		1783	15983988	-6.5
	1784	11995761	-6.9		1784	17753789	-6.5
	1785	11688894	-6.9		1785	11504295	-6.5
	1786	16666708	-6.9		1786	11248490	-6.5
	1787	11826859	-6.9		1787	24180719	-6.5
	1788	16048422	-6.9		1788	23644580	-6.5
	1789	11483970	-6.9		1789	54688711	-6.5
	1790	16117309	-6.9		1790	11217901	-6.5
	1791	11348631	-6.9		1791	117072582	-6.5
	1792	49867144	-6.9		1792	24771758	-6.5
	1793	16758226	-6.9		1793	15939606	-6.5
	1794	23636976	-6.9		1794	23640756	-6.5
	1795	11696113	-6.9		1795	11522441	-6.5
	1796	24778299	-6.9		1796	11572962	-6.5
	1797	11809364	-6.9		1797	11531308	-6.5
	1798	11248490	-6.9		1798	17754079	-6.5
	1799	16004692	-6.9		1799	16122643	-6.5
	1800	12317881	-6.9		1800	13582275	-6.5
	1801	11963552	-6.9		1801	11987868	-6.5
	1802	11296583	-6.9		1802	11450633	-6.5
	1803	20054882	-6.9		1803	131704308	-6.5
	1804	16133778	-6.9		1804	8642	-6.4
	1805	24798742	-6.9		1805	11018	-6.4
	1806	11245700	-6.9		1806	2145	-6.4
	1807	2911	-6.8		1807	2381	-6.4
	1808	18104	-6.8		1808	2995	-6.4
	1809	1175	-6.8		1809	1708	-6.4
	1810	2345	-6.8		1810	3373	-6.4
	1811	11138	-6.8		1811	2196	-6.4
	1812	19266	-6.8		1812	2484	-6.4
	1813	2540	-6.8		1813	2200	-6.4
	1814	4358	-6.8		1814	3647	-6.4
	1815	12894	-6.8		1815	2225	-6.4
	1816	2800	-6.8		1816	1935	-6.4
	1817	14652	-6.8		1817	16639	-6.4
	1818	4604	-6.8		1818	10156	-6.4
	1819	15387	-6.8		1819	17676	-6.4
	1820	21319	-6.8		1820	11259	-6.4
	1821	2286	-6.8		1821	18104	-6.4
	1822	23897	-6.8		1822	1783	-6.4
	1823	3261	-6.8		1823	18794	-6.4
	1824	2187	-6.8		1824	218	-6.4
	1825	12555	-6.8		1825	1604	-6.4
	1826	2812	-6.8		1826	6961	-6.4
	1827	15376	-6.8		1827	20058	-6.4
	1828	5724	-6.8		1828	34633	-6.4
	1829	3292	-6.8		1829	21501	-6.4
	1830	32798	-6.8		1830	3711	-6.4
	1831	903	-6.8		1831	21651	-6.4
	1832	2343	-6.8		1832	3397	-6.4
	1833	11226	-6.8		1833	23897	-6.4
	1834	2895	-6.8		1834	2429	-6.4
	1835	17150	-6.8		1835	33613	-6.4
	1836	35330	-6.8		1836	65070	-6.4
	1837	210320	-6.8		1837	445302	-6.4
	1838	155774	-6.8		1838	176870	-6.4
	1839	446934	-6.8		1839	113918	-6.4
	1840	445085	-6.8		1840	445383	-6.4
	1841	220535	-6.8		1841	119032	-6.4
	1842	445093	-6.8		1842	177941	-6.4
	1843	127894	-6.8		1843	158637	-6.4
	1844	445226	-6.8		1844	445736	-6.4
	1845	66414	-6.8		1845	160355	-6.4
	1846	445825	-6.8		1846	445940	-6.4
	1847	97576	-6.8		1847	119404	-6.4
	1848	445940	-6.8		1848	446144	-6.4
	1849	153948	-6.8		1849	165138	-6.4
	1850	165580	-6.8		1850	185914	-6.4
	1851	124434	-6.8		1851	444737	-6.4
	1852	445995	-6.8		1852	185915	-6.4
	1853	129228	-6.8		1853	445063	-6.4
	1854	446185	-6.8		1854	192785	-6.4
	1855	100802	-6.8		1855	445245	-6.4
	1856	168131	-6.8		1856	446493	-6.4
	1857	221493	-6.8		1857	153994	-6.4
	1858	108189	-6.8		1858	197785	-6.4
	1859	444765	-6.8		1859	159594	-6.4
	1860	446382	-6.8		1860	446584	-6.4
	1861	66644	-6.8		1861	444148	-6.4
	1862	446816	-6.8		1862	446604	-6.4
	1863	5288631	-6.8		1863	169870	-6.4
	1864	3899541	-6.8		1864	129228	-6.4
	1865	697959	-6.8		1865	447325	-6.4
	1866	1069140	-6.8		1866	446727	-6.4
	1867	10409873	-6.8		1867	440190	-6.4
	1868	448940	-6.8		1868	130188	-6.4
	1869	5288535	-6.8		1869	445085	-6.4
	1870	3000226	-6.8		1870	446824	-6.4
	1871	5289024	-6.8		1871	444552	-6.4
	1872	449014	-6.8		1872	216208	-6.4
	1873	448978	-6.8		1873	157919	-6.4
	1874	448582	-6.8		1874	135606	-6.4
	1875	5288988	-6.8		1875	10070040	-6.4
	1876	447532	-6.8		1876	5289459	-6.4
	1877	10577938	-6.8		1877	656969	-6.4
	1878	5287550	-6.8		1878	1069140	-6.4
	1879	10713671	-6.8		1879	4628823	-6.4
	1880	5289613	-6.8		1880	10127622	-6.4
	1881	448718	-6.8		1881	10299876	-6.4
	1882	656944	-6.8		1882	1484819	-6.4
	1883	10958449	-6.8		1883	2266114	-6.4
	1884	448999	-6.8		1884	448436	-6.4
	1885	4631605	-6.8		1885	448110	-6.4
	1886	447815	-6.8		1886	11186829	-6.4
	1887	448475	-6.8		1887	5289588	-6.4
	1888	447688	-6.8		1888	448973	-6.4
	1889	4634231	-6.8		1889	449489	-6.4
	1890	5289258	-6.8		1890	657043	-6.4
	1891	9578243	-6.8		1891	10245972	-6.4
	1892	3364666	-6.8		1892	1548968	-6.4
	1893	503535	-6.8		1893	448836	-6.4
	1894	447720	-6.8		1894	3013848	-6.4
	1895	656969	-6.8		1895	10445549	-6.4
	1896	1548970	-6.8		1896	448014	-6.4
	1897	656979	-6.8		1897	5289320	-6.4
	1898	11521822	-6.8		1898	10160238	-6.4
	1899	54325748	-6.8		1899	2376771	-6.4
	1900	17753791	-6.8		1900	5289232	-6.4
	1901	12598931	-6.8		1901	5288651	-6.4
	1902	23640756	-6.8		1902	5288598	-6.4
	1903	42627031	-6.8		1903	449094	-6.4
	1904	11507040	-6.8		1904	1794427	-6.4
	1905	11452716	-6.8		1905	10577938	-6.4
	1906	46936633	-6.8		1906	1117937	-6.4
	1907	23647763	-6.8		1907	447559	-6.4
	1908	11522441	-6.8		1908	4470790	-6.4
	1909	23653533	-6.8		1909	448582	-6.4
	1910	118115473	-6.8		1910	1916699	-6.4
	1911	12606920	-6.8		1911	17749729	-6.4
	1912	11601669	-6.8		1912	22298966	-6.4
	1913	24916772	-6.8		1913	11696113	-6.4
	1914	16739648	-6.8		1914	11601669	-6.4
	1915	16089915	-6.8		1915	14163672	-6.4
	1916	22489160	-6.8		1916	17414308	-6.4
	1917	11287125	-6.8		1917	16666708	-6.4
	1918	11553058	-6.8		1918	23649181	-6.4
	1919	11616886	-6.8		1919	15991535	-6.4
	1920	23582412	-6.8		1920	17754204	-6.4
	1921	11465695	-6.8		1921	11498153	-6.4
	1922	17754112	-6.8		1922	17754189	-6.4
	1923	11703255	-6.8		1923	20055232	-6.4
	1924	17754156	-6.8		1924	54325748	-6.4
	1925	2762	-6.7		1925	17754095	-6.4
	1926	21651	-6.7		1926	23647763	-6.4
	1927	3994	-6.7		1927	16058639	-6.4
	1928	63306	-6.7		1928	17753851	-6.4
	1929	21700	-6.7		1929	24745335	-6.4
	1930	15876	-6.7		1930	16750071	-6.4
	1931	21720	-6.7		1931	24794392	-6.4
	1932	19	-6.7		1932	11488110	-6.4
	1933	22425	-6.7		1933	12000797	-6.4
	1934	1935	-6.7		1934	11687907	-6.4
	1935	3563	-6.7		1935	12604	-6.3
	1936	1775	-6.7		1936	19527	-6.3
	1937	24239	-6.7		1937	14357	-6.3
	1938	3487	-6.7		1938	3198	-6.3
	1939	3312	-6.7		1939	3342	-6.3
	1940	2472	-6.7		1940	20279	-6.3
	1941	3637	-6.7		1941	1720	-6.3
	1942	3311	-6.7		1942	1329	-6.3
	1943	3342	-6.7		1943	2762	-6.3
	1944	8391	-6.7		1944	3292	-6.3
	1945	2202	-6.7		1945	17477	-6.3
	1946	17134	-6.7		1946	237	-6.3
	1947	31703	-6.7		1947	8333	-6.3
	1948	1941	-6.7		1948	2811	-6.3
	1949	2554	-6.7		1949	18807	-6.3
	1950	2771	-6.7		1950	3598	-6.3
	1951	33037	-6.7		1951	19396	-6.3
	1952	2678	-6.7		1952	26035	-6.3
	1953	34312	-6.7		1953	2202	-6.3
	1954	64968	-6.7		1954	2327	-6.3
	1955	2350	-6.7		1955	2771	-6.3
	1956	17336	-6.7		1956	2342	-6.3
	1957	2910	-6.7		1957	1667	-6.3
	1958	2160	-6.7		1958	2833	-6.3
	1959	2449	-6.7		1959	3333	-6.3
	1960	445063	-6.7		1960	2159	-6.3
	1961	445228	-6.7		1961	3022	-6.3
	1962	444833	-6.7		1962	34359	-6.3
	1963	445008	-6.7		1963	2585	-6.3
	1964	213013	-6.7		1964	3601	-6.3
	1965	121892	-6.7		1965	3055	-6.3
	1966	125414	-6.7		1966	34755	-6.3
	1967	447340	-6.7		1967	445462	-6.3
	1968	259331	-6.7		1968	124246	-6.3
	1969	162834	-6.7		1969	148198	-6.3
	1970	134664	-6.7		1970	445967	-6.3
	1971	165151	-6.7		1971	97535	-6.3
	1972	135606	-6.7		1972	124969	-6.3
	1973	75791	-6.7		1973	165323	-6.3
	1974	65076	-6.7		1974	446099	-6.3
	1975	445994	-6.7		1975	165838	-6.3
	1976	124716	-6.7		1976	446103	-6.3
	1977	113918	-6.7		1977	166558	-6.3
	1978	133866	-6.7		1978	155774	-6.3
	1979	208910	-6.7		1979	444764	-6.3
	1980	444260	-6.7		1980	446195	-6.3
	1981	446505	-6.7		1981	115069	-6.3
	1982	65457	-6.7		1982	446272	-6.3
	1983	179344	-6.7		1983	445226	-6.3
	1984	447018	-6.7		1984	102669	-6.3
	1985	446761	-6.7		1985	154104	-6.3
	1986	440141	-6.7		1986	446367	-6.3
	1987	446905	-6.7		1987	439427	-6.3
	1988	5287717	-6.7		1988	65103	-6.3
	1989	6604901	-6.7		1989	165580	-6.3
	1990	644175	-6.7		1990	65374	-6.3
	1991	6971145	-6.7		1991	168120	-6.3
	1992	1184681	-6.7		1992	72792	-6.3
	1993	657027	-6.7		1993	445154	-6.3
	1994	5288867	-6.7		1994	92199	-6.3
	1995	449094	-6.7		1995	445718	-6.3
	1996	447980	-6.7		1996	208910	-6.3
	1997	5287761	-6.7		1997	444732	-6.3
	1998	448535	-6.7		1998	131682	-6.3
[truncated: 1,775 more rows]

## Sheet: Selected Ligands
	ID	Compound Name	CID pubchem	Binding Affinity (Kcal/mol) - CYFIP2 "wild type"	Binding Affinity (Kcal/mol) - CYFIP2 Arg87Cys	Difference	Selection Criteria	Group
	1	Remdesivir	121304016	-6	-8.2	2.2	Binding Affinity WT > -6.5; Binding Affinity Arg87Cys < -6.5	antiviral
	2	EXPT02813	17754151	-5.6	-7.3	1.7	Binding Affinity WT > -6.5; Binding Affinity Arg87Cys < -6.5	no group
	3	Mdl-29951	446916	-5.7	-7.1	1.4	Binding Affinity WT > -6.5; Binding Affinity Arg87Cys < -6.5	neuroreceptor
	4	EXPT01499	448471	-5.2	-6.6	1.4	Binding Affinity WT > -6.5; Binding Affinity Arg87Cys < -6.5	no group
	5	Branebrutinib	121293929	-6.1	-7.4	1.3	Binding Affinity WT > -6.5; Binding Affinity Arg87Cys < -6.5	BTK inhibitor
	6	Des(carbamimidoyl) zanamivir	445533	-5.4	-6.7	1.3	Binding Affinity WT > -6.5; Binding Affinity Arg87Cys < -6.5	antiviral
	7	EXPT02428	448249	-6.3	-7.4	1.1	Binding Affinity WT > -6.5; Binding Affinity Arg87Cys < -6.5	no group
	8	AZD-1981	11292191	-6.4	-7.5	1.1	Binding Affinity WT > -6.5; Binding Affinity Arg87Cys < -6.5	receptor antagonist
	9	EXPT02245	5288855	-5.5	-6.6	1.1	Binding Affinity WT > -6.5; Binding Affinity Arg87Cys < -6.5	no group
	10	Porfiromycin	13116	-5.6	-6.6	1	Binding Affinity WT > -6.5; Binding Affinity Arg87Cys < -6.5	cancer treatment
	11	EXPT01096	461279	-5.6	-6.6	1	Binding Affinity WT > -6.5; Binding Affinity Arg87Cys < -6.5	no group
	12	Macelignan	10404245	-7.5	-6	1.5	Binding Affinity WT < -6.5; Binding Affinity Arg87Cys > -6.5	phytoestrogen
	13	Bevenopran	10452732	-7.6	-6	1.6	Binding Affinity WT < -6.5; Binding Affinity Arg87Cys > -6.5	receptor antagonist/ opioide
	14	MBX-8025	11236126	-7.4	-5.6	1.8	Binding Affinity WT < -6.5; Binding Affinity Arg87Cys > -6.5	PPAR-δ agonist
	15	DB08322	11669698	-7.9	-5.9	2	Binding Affinity WT < -6.5; Binding Affinity Arg87Cys > -6.5	no group
	16	DB08013	130188	-8.2	-6.4	1.8	Binding Affinity WT < -6.5; Binding Affinity Arg87Cys > -6.5	no group
	17	DB08784	1432578	-7.9	-6.1	1.8	Binding Affinity WT < -6.5; Binding Affinity Arg87Cys > -6.5	no group
	18	DB07355	14368760	-6.5	-4.8	1.7	Binding Affinity WT < -6.5; Binding Affinity Arg87Cys > -6.5	no group
	19	DB08297	150889	-7	-6	1	Binding Affinity WT < -6.5; Binding Affinity Arg87Cys > -6.5	no group
	20	Melperone	15387	-6.8	-5.7	1.1	Binding Affinity WT < -6.5; Binding Affinity Arg87Cys > -6.5	antipsychotic
	21	(S)-Fluoxetine	1548968	-7.4	-6.4	1	Binding Affinity WT < -6.5; Binding Affinity Arg87Cys > -6.5	antidepressive
	22	Arverapamil	15593907	-7.1	-5.8	1.3	Binding Affinity WT < -6.5; Binding Affinity Arg87Cys > -6.5	cardiovascular drug
	23	DB08193	15876	-6.7	-5.7	1	Binding Affinity WT < -6.5; Binding Affinity Arg87Cys > -6.5	no group
	24	DB08401	16741209	-7.2	-5.8	1.4	Binding Affinity WT < -6.5; Binding Affinity Arg87Cys > -6.5	no group
	25	Cobiprostone	16757521	-7.1	-5.9	1.2	Binding Affinity WT < -6.5; Binding Affinity Arg87Cys > -6.5	no group
	26	Hydroxyprogesterone caproate	169870	-7.4	-6.4	1	Binding Affinity WT < -6.5; Binding Affinity Arg87Cys > -6.5	hormone
	27	DB07782	1722	-7.4	-6	1.4	Binding Affinity WT < -6.5; Binding Affinity Arg87Cys > -6.5	no group
	28	Proxibarbal	17336	-6.7	-5.7	1	Binding Affinity WT < -6.5; Binding Affinity Arg87Cys > -6.5	migraine drug
	29	Dobesilic acid	17507	-6.9	-5.7	1.2	Binding Affinity WT < -6.5; Binding Affinity Arg87Cys > -6.5	anti-hemorrhagic
	30	Bis-Benzamidine	17753851	-7.8	-6.4	1.4	Binding Affinity WT < -6.5; Binding Affinity Arg87Cys > -6.5	protease inhibitor
	31	Etalocib	177941	-8.5	-6.4	2.1	Binding Affinity WT < -6.5; Binding Affinity Arg87Cys > -6.5	cancer treatment
	32	EXPT01529	188347	-7.4	-6.1	1.3	Binding Affinity WT < -6.5; Binding Affinity Arg87Cys > -6.5	no group
	33	Ramelteon	208902	-7	-6	1	Binding Affinity WT < -6.5; Binding Affinity Arg87Cys > -6.5	insomnia treatment
	34	Idalopirdine	21071390	-8.3	-6.1	2.2	Binding Affinity WT < -6.5; Binding Affinity Arg87Cys > -6.5	neuronal receptor antagonist
	35	Capromorelin	216208	-7.8	-6.4	1.4	Binding Affinity WT < -6.5; Binding Affinity Arg87Cys > -6.5	hormone
	36	DB07269	23653503	-7.6	-5.7	1.9	Binding Affinity WT < -6.5; Binding Affinity Arg87Cys > -6.5	no group
	37	Carvedilol	2585	-7.3	-6.3	1	Binding Affinity WT < -6.5; Binding Affinity Arg87Cys > -6.5	cardiovascular drug
	38	Diphenidol	3055	-7.8	-6.3	1.5	Binding Affinity WT < -6.5; Binding Affinity Arg87Cys > -6.5	anti-nausea
	39	Arformoterol	3083544	-7	-5.7	1.3	Binding Affinity WT < -6.5; Binding Affinity Arg87Cys > -6.5	bronchodilator
	40	EXPT00994	445383	-8.5	-6.4	2.1	Binding Affinity WT < -6.5; Binding Affinity Arg87Cys > -6.5	no group
	41	EXPT01967	445569	-7.9	-6	1.9	Binding Affinity WT < -6.5; Binding Affinity Arg87Cys > -6.5	no group
	42	EXPT00747	446783	-7	-5.8	1.2	Binding Affinity WT < -6.5; Binding Affinity Arg87Cys > -6.5	no group
	43	EXPT02408	447049	-7.8	-6.1	1.7	Binding Affinity WT < -6.5; Binding Affinity Arg87Cys > -6.5	no group
	44	EXPT00813	5287870	-7.7	-6.2	1.5	Binding Affinity WT < -6.5; Binding Affinity Arg87Cys > -6.5	no group
	45	EXPT01301	65070	-7.4	-6.4	1	Binding Affinity WT < -6.5; Binding Affinity Arg87Cys > -6.5	no group
	46	EXPT01184	65103	-7.6	-6.3	1.3	Binding Affinity WT < -6.5; Binding Affinity Arg87Cys > -6.5	no group
	47	Aminoglutethimide	9UQ	-6.9	-5.9	1	Binding Affinity WT < -6.5; Binding Affinity Arg87Cys > -6.5	cancer treatment/ anticonvulsant
	48	Nisoldipine	4499	-5.4	-6.4	1	Interesting docking results	high blood pressure/sodium channel blocker
	49	Protirelin	638678	-6.7	-8.1	1.4	Interesting docking results	hormone
	50	Pomalidomide	134780	-7	-8.2	1.2	Interesting docking results	cancer treatment
	51	Cyprenorphine	20054882	-6.9	-8	1.1	Interesting docking results	opioid
	52	N-Acetylglucosamine	1738118	-4.4	-6.3	1.9	Interesting docking results	glycoprotein metabolism
	53	Misoprostol	5282381	-6.6	-5.5	1.1	Binding Affinity WT < -6.5; Binding Affinity Arg87Cys > -6.5	prostaglandin analogue
	54	Epinephrine	5816	-6.5	-5.5	1	Binding Affinity WT < -6.5; Binding Affinity Arg87Cys > -6.5	hormone and neurotransmitter
	55	Dexmedetomidine	5311068	-7	-5.9	1.1	Binding Affinity WT < -6.5; Binding Affinity Arg87Cys > -6.5	veterinary analgesic
	56	Minocycline	54675783	-7	-8.1	1.1	Interesting docking results	antibiotic
	57	Ataciguat	213037	-8.1	-9.2	1.1	Interesting docking results	experimental cardiovascular drug
	58	Sulfamazone	187764	-8.2	-9.2	1	Interesting docking results	no group
	59	Tipifarnib	159324	-7.6	-8.9	1.3	Interesting docking results	farnesyltransferase inhibitor
	60	Experimental	6323200	-7.4	-8.6	1.2	Interesting docking results	no group
	61	Alisertib	24771867	-7.5	-8.6	1.1	Interesting docking results	cancer treatment
	62	BMS-986158	118196485	-7.3	-8.3	1	Interesting docking results	cancer treatment/ experimental
	63	N,O-DIDANSYL-L-TYROSINE	446468	-7	-8.1	1.1	Interesting docking results	no group
	64	Torcetrapib	159325	-7	-8	1	Interesting docking results	hypercholesterolemia treatment
	65	maropitant	204108	-6.5	-7.7	1.2	Binding Affinity WT > -6.5; Binding Affinity Arg87Cys < -6.5	receptor antagonist
